# Supplementary material for: Molecular bases for differential aging programs between flag and second leaves during grain-filling in rice
Source: Sci Rep. 2017 Aug 18;7:8792. doi: 10.1038/s41598-017-07035-9 (PMC5562787; doi:10.1038/s41598-017-07035-9)
Supplement: Supplementary file 2 — Supplementary dataset [file 41598_2017_7035_MOESM2_ESM.xls]

## Sheet: Table S1
Table S1 List of 6,365 SAGs
			log2-normalized read count												log2-FC (FL/SL)						SAGs
			FL						SL
Index	GeneID	Description	DAH4	DAH12	DAH20	DAH28	DAH36	DAH44	DAH4	DAH12	DAH20	DAH28	DAH36	DAH44	DAH4	DAH12	DAH20	DAH28	DAH36	DAH44	FL (5179 SAGs)	SL (4421 SAGs)	Shared/Diff_SAGs
1	OS01G0268100	Similar to Major facilitator superfamily antiporter.	0	0.617587	0.982689	1.00699	0.783341	0.329349	0.106705	0.814529	1.17948	1.05691	0.46378	0.084694	-0.106705	-0.196942	-0.196789	-0.0499128	0.319561	0.244655	SAG	SAG	Shared_SAG
2	OS01G0913800	Hypothetical conserved gene.	0	0.869148	1.1985	0.870306	0.626514	0.1898	-0.225185	0.789623	1.07755	0.720158	0.494167	0.148762	0.225185	0.0795254	0.120947	0.150148	0.132348	0.0410377	SAG	SAG	Shared_SAG
3	OS03G0273800	HAD-superfamily hydrolase, subfamily IA, variant 3 domain containing protein.	0	1.02621	1.30059	0.59151	0.00506114	-0.95946	-0.414593	0.72694	0.933792	0.29742	-0.291311	-0.989969	0.414593	0.299273	0.366801	0.29409	0.296372	0.0305088	SAG	SAG	Shared_SAG
4	OS05G0373500	Hypothetical conserved gene.	0	0.823788	1.1889	0.800397	0.803302	0.475679	-0.00467526	1.05471	1.45899	1.10845	0.740973	0.429047	0.00467526	-0.230925	-0.270091	-0.308057	0.0623285	0.046632	SAG	SAG	Shared_SAG
5	OS05G0518000	Similar to ZCN12 protein.	0	1.29548	1.63847	0.848599	0.141911	-0.670851	0.383246	1.1902	1.50114	0.691678	0.0221947	-0.62484	-0.383246	0.105281	0.137333	0.156921	0.119717	-0.0460104	SAG	SAG	Shared_SAG
6	OS05G0579700	Similar to 10A19I.9.	0	1.61575	2.14171	1.40353	0.623214	-0.589598	-0.208308	1.18902	1.58706	1.19067	0.549356	-0.477034	0.208308	0.426737	0.55465	0.212869	0.0738584	-0.112564	SAG	SAG	Shared_SAG
7	OS08G0455900	Putative copper transporter 5.2.	0	0.788449	1.07771	0.732952	0.441693	-0.0107474	-0.0132012	0.697889	1.08596	0.97438	0.832624	0.505161	0.0132012	0.0905605	-0.00825567	-0.241427	-0.39093	-0.515908	SAG	SAG	Shared_SAG
8	OS11G0197400	Protein of unknown function DUF803 domain containing protein.	0	0.740724	1.01275	0.618751	0.476162	0.28606	-0.393812	0.791631	1.18575	0.757442	0.428892	0.341223	0.393812	-0.0509068	-0.173008	-0.138691	0.0472705	-0.0551629	SAG	SAG	Shared_SAG
9	OS11G0661300	Similar to ADP/ATP translocase-like protein.	0	0.949976	1.19583	0.700166	0.420007	0.0509401	-0.546099	0.466736	0.76127	0.390673	0.216071	-0.0373584	0.546099	0.483239	0.434556	0.309493	0.203936	0.0882986	SAG	SAG	Shared_SAG
10	OS12G0105800	Tyrosine protein kinase domain containing protein.	0	0.927751	1.29059	0.877231	0.529176	0.134768	-0.360882	0.650864	0.974564	0.71524	0.275043	-0.152134	0.360882	0.276887	0.316025	0.161991	0.254134	0.286902	SAG	SAG	Shared_SAG
11	OS12G0199000	Similar to Jasmonate-induced protein.	0	0.898028	1.08907	0.154719	0.0607915	0.242181	-0.337855	0.699055	0.984562	0.268654	0.237411	0.214515	0.337855	0.198973	0.104508	-0.113935	-0.17662	0.0276665	SAG	SAG	Shared_SAG
12	OS01G0151900	Pentatricopeptide repeat domain containing protein.	0	0.624887	0.865862	0.8521	1.03967	1.22282	-0.181762	0.781015	1.21155	1.07476	1.05898	0.962795	0.181762	-0.156127	-0.345686	-0.222658	-0.0193167	0.260024	SAG	SAG	Shared_SAG
13	OS01G0197900	RNA-dependent RNA polymerase, eukaryotic-type domain containing protein.	0	0.979832	1.37312	1.18155	1.26468	1.20357	0.0552777	1.14834	1.67665	1.55512	1.53505	1.35809	-0.0552777	-0.168505	-0.303525	-0.373566	-0.270377	-0.154519	SAG	SAG	Shared_SAG
14	OS01G0260000	Protein prenyltransferase domain containing protein.	0	0.526279	0.907455	0.786519	1.14562	1.33392	-0.294535	0.768314	1.12029	1.196	1.1422	0.832411	0.294535	-0.242034	-0.212834	-0.409486	0.00342702	0.501507	SAG	SAG	Shared_SAG
15	OS01G0275600	Similar to Argonaute 4 protein.	0	0.827379	1.16264	1.17259	1.39952	1.54815	0.302346	1.15494	1.51857	1.40533	1.36544	1.36494	-0.302346	-0.327563	-0.355932	-0.232747	0.0340823	0.183212	SAG	SAG	Shared_SAG
16	OS01G0518400	Similar to Transposon protein.	0	0.489432	0.784442	0.874187	0.993159	1.04798	0.00348422	0.636246	1.00012	1.05492	1.07096	0.907444	-0.00348422	-0.146814	-0.215679	-0.180738	-0.0778026	0.140536	SAG	SAG	Shared_SAG
17	OS01G0530500	Protein of unknown function DUF295 domain containing protein.	0	0.719006	1.05335	1.04445	1.23395	1.40206	0.107429	1.03916	1.4965	1.41078	1.55098	1.27537	-0.107429	-0.320155	-0.443155	-0.366328	-0.317025	0.126687	SAG	SAG	Shared_SAG
18	OS01G0606050	Similar to T15D22.3.	0	0.802553	1.20379	1.24032	1.32522	1.42048	-0.173541	0.782692	1.37338	1.27745	1.45101	1.34628	0.173541	0.0198608	-0.169591	-0.0371317	-0.125796	0.0742023	SAG	SAG	Shared_SAG
19	OS01G0635400	Similar to mRNA-associated protein mrnp 41 (Rae1 protein homolog).	0	0.772139	1.34388	1.26521	1.64261	1.84222	0.0986767	1.29476	1.87551	1.58682	1.74429	2.02971	-0.0986767	-0.522622	-0.531629	-0.321609	-0.101677	-0.187485	SAG	SAG	Shared_SAG
20	OS01G0683400	Similar to Origin recognition complex 4.	0	0.871931	1.30047	1.29256	1.34737	1.41146	-0.323319	1.02737	1.6191	1.28722	1.37141	1.56441	0.323319	-0.155441	-0.318628	0.00533754	-0.0240357	-0.152955	SAG	SAG	Shared_SAG
21	OS01G0736400	Similar to 8-amino-7-oxononanoate synthase.	0	0.761852	1.08377	0.944223	1.02572	1.08384	-0.0612321	0.852318	1.21621	1.04585	1.0868	1.08982	0.0612321	-0.0904665	-0.132438	-0.10163	-0.0610801	-0.00598213	SAG	SAG	Shared_SAG
22	OS01G0773600	Glycoside hydrolase, family 47 protein.	0	0.486009	0.82881	0.82412	0.976559	1.07205	0.110481	0.876289	1.25213	1.12328	1.05131	0.913044	-0.110481	-0.390281	-0.423317	-0.299165	-0.0747492	0.159009	SAG	SAG	Shared_SAG
23	OS01G0801100	Similar to Apurinic endonuclease-redox protein (DNA-(apurinic or apyrimidinic site) lyase) (EC 4.2.99.18).	0	0.647445	1.01577	1.10386	1.24841	1.37236	0.0236842	0.739487	1.09714	1.12256	1.15773	1.07504	-0.0236842	-0.0920417	-0.081364	-0.0187009	0.0906795	0.297317	SAG	SAG	Shared_SAG
24	OS01G0816000	Protein prenyltransferase domain containing protein.	0	1.26196	1.81256	1.72675	1.81452	1.74885	0.313569	1.47043	1.98333	1.71537	1.72882	1.64069	-0.313569	-0.208473	-0.170775	0.0113782	0.0856984	0.108167	SAG	SAG	Shared_SAG
25	OS01G0818200	Pentatricopeptide repeat domain containing protein.	0	1.48008	2.19733	2.08421	2.2991	2.13392	0.0953931	1.55473	2.31013	2.22548	2.31069	2.21139	-0.0953931	-0.0746512	-0.112795	-0.141275	-0.011588	-0.077478	SAG	SAG	Shared_SAG
26	OS01G0842200	Similar to Scarecrow-like 9 (Fragment).	0	0.636609	0.946494	0.784596	0.97027	1.20913	0.0439572	0.800715	1.1359	0.973647	0.941512	1.01392	-0.0439572	-0.164106	-0.189408	-0.189051	0.0287576	0.195217	SAG	SAG	Shared_SAG
27	OS01G0863100	Similar to H0423H10.6 protein.	0	0.995535	1.53373	1.27798	1.51358	1.91385	-0.156376	1.2249	1.92601	1.5533	1.80053	2.0647	0.156376	-0.229368	-0.392282	-0.275317	-0.286951	-0.150853	SAG	SAG	Shared_SAG
28	OS01G0868300	Similar to DNA polymerase alpha catalytic subunit (EC 2.7.7.7).	0	0.740178	1.2938	1.27868	1.54408	1.63249	-0.177523	1.18527	1.6977	1.85474	1.62257	1.4614	0.177523	-0.445096	-0.4039	-0.576055	-0.0784862	0.171087	SAG	SAG	Shared_SAG
29	OS01G0878700	Amino acid transporter, transmembrane domain containing protein.	0	1.01855	1.52014	1.2526	1.23877	1.27314	0.108457	1.14687	1.64021	1.70307	1.73918	1.80838	-0.108457	-0.128319	-0.120069	-0.450471	-0.500409	-0.535238	SAG	SAG	Shared_SAG
30	OS01G0930300	RNA-directed DNA polymerase (reverse transcriptase), related domain containing protein.	0	0.934167	1.26827	1.05148	1.15061	1.21218	0.272386	0.981199	1.47388	1.31761	1.39769	1.40957	-0.272386	-0.0470324	-0.205611	-0.266131	-0.247088	-0.197385	SAG	SAG	Shared_SAG
31	OS01G0962100	Conserved hypothetical protein.	0	0.918562	1.37856	1.14675	1.22026	1.2875	0.151343	1.05424	1.5324	1.59911	1.72262	1.35955	-0.151343	-0.135676	-0.153839	-0.452363	-0.502358	-0.0720492	SAG	SAG	Shared_SAG
32	OS02G0497500	Similar to DNA repair protein Rad50.	0	0.748108	1.14339	0.956178	1.30197	1.65012	0.0367988	1.04725	1.31997	1.16935	1.10817	1.53314	-0.0367988	-0.299139	-0.176578	-0.213171	0.193805	0.116974	SAG	SAG	Shared_SAG
33	OS02G0538400	Armadillo-like helical domain containing protein.	0	1.50982	2.28659	2.09259	2.28547	2.02395	0.112538	1.7655	2.52627	2.3831	2.18364	1.87546	-0.112538	-0.255681	-0.239684	-0.290515	0.101832	0.148493	SAG	SAG	Shared_SAG
34	OS02G0545000	Similar to Myosin.	0	0.691556	0.980855	0.757383	0.847361	1.04991	-0.14099	0.813002	1.28517	1.18548	1.23741	1.31949	0.14099	-0.121446	-0.304312	-0.428102	-0.390053	-0.269575	SAG	SAG	Shared_SAG
35	OS02G0555100	Pentatricopeptide repeat domain containing protein.	0	0.737569	1.1015	0.929282	1.07898	1.15313	0.293148	1.08566	1.36374	1.12377	1.14355	0.926688	-0.293148	-0.348094	-0.262239	-0.19449	-0.0645707	0.226445	SAG	SAG	Shared_SAG
36	OS02G0573400	Peptidase C19, ubiquitin carboxyl-terminal hydrolase 2 family protein.	0	0.548682	0.83753	0.77152	0.895755	1.05493	-0.116732	0.63122	1.01217	0.8374	0.91779	1.034	0.116732	-0.0825381	-0.174643	-0.0658808	-0.0220356	0.0209311	SAG	SAG	Shared_SAG
37	OS02G0575700	Similar to OSIGBa0097P08.1 protein.	0	0.84607	1.27049	1.33785	1.44158	1.4381	0.182881	1.20203	1.68764	1.64685	1.71837	1.5646	-0.182881	-0.355964	-0.417148	-0.309005	-0.276793	-0.126503	SAG	SAG	Shared_SAG
38	OS02G0651900	Hypothetical protein.	0	0.950799	1.36767	1.35615	1.56674	1.86183	0.129952	1.03179	1.55037	1.55125	1.87813	1.91653	-0.129952	-0.0809907	-0.182703	-0.195104	-0.311382	-0.0547008	SAG	SAG	Shared_SAG
39	OS02G0663800	Similar to Actin-depolymerizing factor (ADF).	0	1.0061	1.34531	1.01407	1.26835	1.37372	0.0280703	1.05944	1.44251	1.12205	1.26364	1.41122	-0.0280703	-0.0533406	-0.0972009	-0.10798	0.00471226	-0.037493	SAG	SAG	Shared_SAG
40	OS02G0689200	Protein of unknown function DUF250 domain containing protein.	0	0.668112	1.10881	1.35021	1.60127	1.73731	0.275893	0.968275	1.48018	1.43805	1.46791	1.41134	-0.275893	-0.300163	-0.371362	-0.0878452	0.133359	0.325976	SAG	SAG	Shared_SAG
41	OS02G0714300	AT-rich interaction region domain containing protein.	0	0.565619	0.945774	1.01116	1.29955	1.62423	-0.00469427	1.01867	1.45355	1.35278	1.39895	1.44352	0.00469427	-0.45305	-0.507773	-0.341617	-0.0994055	0.180714	SAG	SAG	Shared_SAG
42	OS02G0821900	Conserved hypothetical protein.	0	0.683424	1.09024	1.24906	1.32461	1.25342	0.337231	0.887011	1.3115	1.496	1.46236	1.36492	-0.337231	-0.203588	-0.22126	-0.246941	-0.137754	-0.1115	SAG	SAG	Shared_SAG
43	OS03G0111400	Heavy metal transport/detoxification protein domain containing protein.	0	1.01505	1.48244	1.28622	1.44768	1.5848	0.028909	1.04747	1.61298	1.81875	1.60987	1.25385	-0.028909	-0.0324229	-0.13054	-0.532534	-0.162187	0.330944	SAG	SAG	Shared_SAG
44	OS03G0149400	Tetratricopeptide-like helical domain containing protein.	0	1.03165	1.39471	1.20371	1.38648	1.50429	0.350517	1.29469	1.65462	1.53868	1.49285	1.54834	-0.350517	-0.26304	-0.259917	-0.334967	-0.106373	-0.0440514	SAG	SAG	Shared_SAG
45	OS03G0327800	NAC-domain containing protein 29 (ANAC029) (NAC2) (NAC-LIKE, ACTIVATED BY AP3/PI protein) (NAP).	0	0.912357	1.47898	1.81637	1.75068	1.24954	0.57435	1.19225	1.64476	1.95681	1.98079	1.77095	-0.57435	-0.27989	-0.165789	-0.140441	-0.23011	-0.52141	SAG	SAG	Shared_SAG
46	OS03G0371300	Similar to Cytochrome P450 CYP709E4.	0	0.218954	0.710595	0.942447	0.941406	1.07481	-0.269581	0.556588	1.07401	0.955205	0.809761	0.703047	0.269581	-0.337635	-0.363416	-0.0127583	0.131646	0.371766	SAG	SAG	Shared_SAG
47	OS03G0643300	Similar to Ornithine-oxo-acid transaminase.	0	0.741102	1.16574	1.46836	1.5242	1.33943	0.32835	0.941697	1.29253	1.61245	1.5411	1.15518	-0.32835	-0.200595	-0.126785	-0.144087	-0.0169036	0.184251	SAG	SAG	Shared_SAG
48	OS03G0647500	Similar to GTP binding protein.	0	0.903304	1.27671	1.11397	1.38874	1.7535	0.310013	1.1554	1.46739	1.35924	1.48127	1.69298	-0.310013	-0.252101	-0.190684	-0.245269	-0.0925301	0.0605199	SAG	SAG	Shared_SAG
49	OS03G0778000	Calmodulin binding protein-like family protein.	0	0.904503	1.42032	1.30203	1.43737	1.46593	-0.106575	0.934235	1.34815	1.26432	1.32689	1.29758	0.106575	-0.0297321	0.0721672	0.0377101	0.11048	0.168347	SAG	SAG	Shared_SAG
50	OS03G0858100	Similar to CRM1 protein (Fragment).	0	0.462849	0.741641	0.852953	1.10284	1.32413	-0.0281368	0.742693	1.04999	1.13202	0.968892	1.19901	0.0281368	-0.279843	-0.308347	-0.279065	0.133953	0.125113	SAG	SAG	Shared_SAG
51	OS04G0105300	Protein of unknown function DUF1295 family protein.	0	0.486821	0.791689	0.841809	1.07665	1.09161	0.0893426	0.73437	0.920942	0.857699	1.06953	1.12681	-0.0893426	-0.24755	-0.129253	-0.0158896	0.00711553	-0.0352027	SAG	SAG	Shared_SAG
52	OS04G0127300	Peptidase S8 and S53, subtilisin, kexin, sedolisin domain containing protein.	0	0.819189	1.25034	1.05585	1.17814	1.64937	-0.157054	1.02583	1.52024	1.31072	1.45909	1.25377	0.157054	-0.206637	-0.2699	-0.254868	-0.280947	0.395605	SAG	SAG	Shared_SAG
53	OS04G0460300	Amino acid transporter, transmembrane domain containing protein.	0	1.80791	3.05641	3.65497	3.74845	3.10239	0.0996005	2.14925	3.26497	3.48952	3.47437	2.98688	-0.0996005	-0.341339	-0.208558	0.165446	0.27408	0.115505	SAG	SAG	Shared_SAG
54	OS04G0470100	Similar to Small GTP binding protein Rab2.	0	0.715129	1.05081	0.987958	1.09963	1.16034	0.00969718	0.788162	1.15325	1.32132	1.36315	1.30869	-0.00969718	-0.0730333	-0.102443	-0.333362	-0.263522	-0.148351	SAG	SAG	Shared_SAG
55	OS04G0488100	Rad21/Rec8 like protein, C-terminal domain containing protein.	0	0.874668	1.4803	1.42813	1.83039	2.06208	0.240361	1.3553	1.84865	1.85525	2.02375	2.05436	-0.240361	-0.480627	-0.368343	-0.427121	-0.193362	0.00771034	SAG	SAG	Shared_SAG
56	OS04G0512400	Similar to Midline 1 protein (Tripartite motif protein 18).	0	1.24788	1.77971	1.42953	1.57851	1.68703	0.025829	1.39062	1.95239	1.66519	1.69917	1.83311	-0.025829	-0.142744	-0.172672	-0.235663	-0.120658	-0.146088	SAG	SAG	Shared_SAG
57	OS04G0576500	Peptidase C1A, papain C-terminal domain containing protein.	0	1.21095	1.75844	1.41089	1.66631	1.97302	0.491541	1.38947	1.77856	1.65409	1.92077	2.22517	-0.491541	-0.17852	-0.0201242	-0.243205	-0.254457	-0.252149	SAG	SAG	Shared_SAG
58	OS04G0613900	Similar to Potassium transporter 18.	0	0.742547	1.17448	1.07262	1.28752	1.43633	-0.307783	1.07706	1.66001	1.39135	1.10509	1.43226	0.307783	-0.334509	-0.485532	-0.318728	0.182435	0.00407441	SAG	SAG	Shared_SAG
59	OS04G0616600	Serine/threonine protein kinase-related domain containing protein.	0	0.796425	1.08017	0.770096	1.01203	1.2471	-0.0497908	0.849647	1.30346	1.08565	1.1839	1.22744	0.0497908	-0.0532215	-0.223299	-0.315554	-0.171869	0.0196637	SAG	SAG	Shared_SAG
60	OS04G0650600	Exonuclease domain containing protein.	0	0.67904	1.04584	1.08853	1.15296	1.09729	0.0338227	0.840211	1.23414	1.25758	1.40889	1.26683	-0.0338227	-0.161171	-0.188297	-0.169054	-0.255932	-0.169535	SAG	SAG	Shared_SAG
61	OS04G0650700	Similar to OSIGBa0113E10.3 protein.	0	0.856752	1.3713	1.54052	1.52231	1.46705	0.000999818	0.878747	1.56381	1.70804	2.00444	1.92061	-0.000999818	-0.0219952	-0.192513	-0.16752	-0.482134	-0.453558	SAG	SAG	Shared_SAG
62	OS04G0675400	Similar to Chaperone protein dnaJ.	0	3.58415	5.29931	5.08589	5.66404	5.79278	0.39444	3.98862	4.95096	4.8354	5.39745	5.50765	-0.39444	-0.404468	0.348357	0.250496	0.266589	0.285139	SAG	SAG	Shared_SAG
63	OS04G0676300	Similar to H0101F08.3 protein.	0	1.02822	1.50257	1.40473	1.50781	1.52255	0.422616	1.13075	1.46973	1.41369	1.46989	1.48193	-0.422616	-0.102536	0.0328453	-0.00896859	0.0379199	0.040622	SAG	SAG	Shared_SAG
64	OS04G0679800	Similar to RNA-binding protein-like protein.	0	0.574201	0.892382	0.890597	1.01264	1.0908	-0.0470695	0.786936	1.19868	1.2701	1.22637	1.02114	0.0470695	-0.212736	-0.306299	-0.379501	-0.213738	0.0696671	SAG	SAG	Shared_SAG
65	OS04G0682600	Similar to H0502G05.7 protein.	0	0.48006	0.820368	1.1247	1.23662	1.2015	-0.133687	0.605662	1.28026	1.29781	1.32819	1.1018	0.133687	-0.125602	-0.459892	-0.173115	-0.0915707	0.099699	SAG	SAG	Shared_SAG
66	OS05G0163500	Similar to H0525E10.2 protein.	0	1.26221	1.87243	1.71163	2.00445	2.30546	-0.104571	1.47178	2.12897	2.16354	2.16313	2.09411	0.104571	-0.209573	-0.256537	-0.451903	-0.158672	0.21135	SAG	SAG	Shared_SAG
67	OS05G0179800	Similar to BRI1-KD interacting protein 128 (Fragment).	0	1.04207	1.4778	1.23375	1.29345	1.22041	0.253293	1.06687	1.48481	1.61931	1.6233	1.54917	-0.253293	-0.0247977	-0.00701251	-0.385561	-0.329848	-0.328769	SAG	SAG	Shared_SAG
68	OS05G0373900	Similar to Eukaryotic peptide chain release factor subunit 1 (eRF1) (Eukaryotic release factor 1) (TB3-1) (Cl1 protein).	0	0.658978	1.1047	1.29611	1.5951	1.88189	0.224514	1.0883	1.52137	1.4628	1.64633	1.68941	-0.224514	-0.429323	-0.416665	-0.166686	-0.0512304	0.192477	SAG	SAG	Shared_SAG
69	OS05G0501600	Leucine-rich repeat, typical subtype containing protein.	0	0.643664	1.05054	1.19471	1.31885	1.43265	-0.279661	0.87576	1.41826	1.20546	1.28594	1.24491	0.279661	-0.232095	-0.367726	-0.0107524	0.0329121	0.187746	SAG	SAG	Shared_SAG
70	OS06G0132600	Repair protein Rad1/Rec1 domain containing protein.	0	1.26029	1.80682	1.66634	1.85492	2.02831	0.293645	1.63787	2.01824	1.51966	1.84387	2.35094	-0.293645	-0.377578	-0.211427	0.146683	0.0110421	-0.322626	SAG	SAG	Shared_SAG
71	OS06G0143500	Pentatricopeptide repeat domain containing protein.	0	0.990937	1.47513	1.2209	1.53803	1.94494	0.0926114	1.43013	1.89828	1.67872	1.54335	1.56594	-0.0926114	-0.43919	-0.42315	-0.45782	-0.00532242	0.379004	SAG	SAG	Shared_SAG
72	OS06G0174350	Hypothetical conserved gene.	0	0.503168	0.769693	1.07798	1.19404	1.22011	0.138356	0.947266	1.27021	1.44229	1.2654	1.06108	-0.138356	-0.444099	-0.500518	-0.364307	-0.0713686	0.159031	SAG	SAG	Shared_SAG
73	OS06G0286351	Armadillo-type fold domain containing protein.	0	0.667198	1.00238	1.01004	1.23306	1.41221	0.0829964	0.820781	1.14305	1.15491	1.07578	1.18508	-0.0829964	-0.153582	-0.140669	-0.144874	0.157281	0.227129	SAG	SAG	Shared_SAG
74	OS06G0309000	Zinc finger, RING/FYVE/PHD-type domain containing protein.	0	0.747465	1.12336	1.06053	1.32182	1.65033	0.123487	0.943361	1.345	1.28973	1.34997	1.45769	-0.123487	-0.195897	-0.221638	-0.229201	-0.0281576	0.192638	SAG	SAG	Shared_SAG
75	OS06G0367100	Glycoside hydrolase, subgroup, catalytic core domain containing protein.	0	2.16696	3.22727	3.2007	3.53602	3.74005	0.192311	2.2995	3.27291	3.06382	3.18416	3.18458	-0.192311	-0.132544	-0.045634	0.136877	0.35186	0.555475	SAG	SAG	Shared_SAG
76	OS06G0474800	Similar to 3Fe-4S ferredoxin.	0	1.31879	1.92207	1.74376	1.88735	1.99865	0.490033	1.72378	2.21288	1.8969	1.94979	1.95031	-0.490033	-0.404988	-0.290811	-0.153135	-0.0624418	0.0483401	SAG	SAG	Shared_SAG
77	OS06G0600301	Similar to GTP-binding nuclear protein Ran1B (Fragment).	0	1.17008	1.8902	1.99656	2.04998	1.88712	0.00682542	1.35394	2.04559	2.32737	2.28962	2.15147	-0.00682542	-0.183855	-0.155394	-0.330813	-0.239648	-0.264353	SAG	SAG	Shared_SAG
78	OS06G0659200	Intron maturase, type II family protein.	0	0.847958	1.26671	1.30813	1.48049	1.49707	-0.0712153	0.934996	1.31842	1.378	1.35106	1.29264	0.0712153	-0.0870375	-0.0517079	-0.0698682	0.129432	0.204425	SAG	SAG	Shared_SAG
79	OS07G0158200	Deoxyribonuclease, TatD Mg-dependent domain containing protein.	0	0.884118	1.50157	1.39386	1.62946	1.60763	0.0903959	1.0251	1.50406	1.40285	1.52776	1.58468	-0.0903959	-0.140986	-0.00248817	-0.0089927	0.101699	0.0229499	SAG	SAG	Shared_SAG
80	OS07G0448100	Similar to Plasma membrane integral protein ZmPIP2-6.	0	0.961914	1.63413	1.5084	1.64426	1.41014	-0.119233	1.28619	1.8928	1.61224	1.60735	1.68731	0.119233	-0.324273	-0.258671	-0.10384	0.0369078	-0.277169	SAG	SAG	Shared_SAG
81	OS07G0516000	Neuraminidase domain containing protein.	0	0.792342	1.21831	1.08857	1.2789	1.35662	0.00205115	0.953617	1.35168	1.15568	1.18288	1.08087	-0.00205115	-0.161275	-0.133368	-0.0671159	0.0960199	0.275753	SAG	SAG	Shared_SAG
82	OS07G0566500	Similar to NAC domain protein.	0	0.823401	1.43203	1.79499	1.92227	1.74018	0.382179	1.13497	1.64168	1.86427	1.78264	1.56923	-0.382179	-0.311566	-0.209651	-0.0692794	0.139635	0.170951	SAG	SAG	Shared_SAG
83	OS07G0628500	Basic helix-loop-helix dimerisation region bHLH domain containing protein.	0	0.919385	1.38039	1.26479	1.18477	1.02555	-0.0294629	1.06173	1.75888	1.65872	1.662	1.5288	0.0294629	-0.142346	-0.378494	-0.393932	-0.477237	-0.503245	SAG	SAG	Shared_SAG
84	OS07G0695100	Signal transduction response regulator, receiver region domain containing protein.	0	1.2086	1.87121	1.86376	2.21821	2.41545	-0.0892463	1.36335	2.06862	1.95313	2.17626	2.12713	0.0892463	-0.154751	-0.197405	-0.0893716	0.0419524	0.288314	SAG	SAG	Shared_SAG
85	OS08G0113200	RNA-processing protein, HAT helix domain containing protein.	0	0.914383	1.36666	1.21304	1.35304	1.39328	0.294171	0.993484	1.3109	1.19152	1.29463	1.30558	-0.294171	-0.0791011	0.0557625	0.0215209	0.0584066	0.0876974	SAG	SAG	Shared_SAG
86	OS08G0116800	Exoribonuclease domain containing protein.	0	0.625401	0.904738	0.631775	0.858408	1.21598	0.033639	0.814286	1.27088	1.1015	1.20114	1.20417	-0.033639	-0.188886	-0.366143	-0.469729	-0.342736	0.0118066	SAG	SAG	Shared_SAG
87	OS08G0131100	Similar to Cytochrome P450.	0	0.931219	1.33542	1.11789	1.31448	1.58706	-0.0288321	0.897538	1.34671	1.34063	1.35056	1.52586	0.0288321	0.0336818	-0.0112838	-0.222733	-0.0360738	0.0611969	SAG	SAG	Shared_SAG
88	OS08G0170800	Conserved hypothetical protein.	0	0.891415	1.40728	1.45642	1.60712	1.64015	0.362727	1.40354	1.90355	1.66998	1.60355	1.48374	-0.362727	-0.512126	-0.496267	-0.213559	0.00356598	0.156414	SAG	SAG	Shared_SAG
89	OS08G0199000	F-box domain, cyclin-like domain containing protein.	0	0.563051	0.823666	0.846777	1.1311	1.35574	0.0456608	0.807628	1.17859	1.15661	1.25799	1.33391	-0.0456608	-0.244577	-0.354919	-0.309831	-0.126896	0.02183	SAG	SAG	Shared_SAG
90	OS08G0342300	Protein kinase, catalytic domain domain containing protein.	0	0.58385	0.863459	0.880421	1.1511	1.46294	-0.13031	0.964475	1.35799	1.24072	0.976157	1.17162	0.13031	-0.380625	-0.494529	-0.360299	0.174947	0.291322	SAG	SAG	Shared_SAG
91	OS08G0513300	Helix-hairpin-helix motif, class 2 domain containing protein.	0	0.734221	1.11539	1.00789	1.06595	1.06403	-0.132338	0.719456	1.10742	1.12963	1.13483	1.0558	0.132338	0.0147652	0.00797234	-0.121739	-0.0688788	0.00823094	SAG	SAG	Shared_SAG
92	OS09G0315050	Similar to Endoribonuclease Dicer homolog 2b.	0	0.597683	0.899493	0.807736	1.04391	1.20735	0.169381	0.866973	1.1757	1.16117	1.24804	1.30932	-0.169381	-0.269291	-0.276204	-0.353437	-0.204132	-0.101977	SAG	SAG	Shared_SAG
93	OS09G0347800	Histone acetyltransferase type B, catalytic subunit domain containing protein.	0	0.461629	0.718616	1.0363	1.14125	1.0442	0.146854	0.822433	1.22871	1.18468	1.27541	1.17414	-0.146854	-0.360804	-0.510096	-0.148379	-0.134163	-0.129941	SAG	SAG	Shared_SAG
94	OS09G0407600	Similar to DNA mismatch repair protein.	0	0.681436	1.0903	1.11448	1.30295	1.61827	-0.224861	0.909919	1.44987	1.35969	1.21246	1.2207	0.224861	-0.228482	-0.359571	-0.245214	0.0904844	0.397572	SAG	SAG	Shared_SAG
95	OS10G0205802	Conserved hypothetical protein.	0	0.583461	0.908007	0.950008	1.22815	1.41163	-0.374515	0.846995	1.41127	1.1279	1.24018	1.46571	0.374515	-0.263534	-0.503264	-0.177887	-0.0120322	-0.0540843	SAG	SAG	Shared_SAG
96	OS10G0339290	Similar to Alpha-1,2-fucosidase.	0	1.31608	1.7077	1.59308	1.76344	1.826	0.248092	1.5683	1.9908	1.89619	1.79853	1.50318	-0.248092	-0.252218	-0.283108	-0.303113	-0.0350904	0.322817	SAG	SAG	Shared_SAG
97	OS10G0400200	Glutelin type II precursor.	0	0.707689	1.03811	1.07742	1.12154	1.00709	-0.196	0.798393	1.24084	1.12582	1.19299	1.07448	0.196	-0.0907039	-0.202731	-0.0484018	-0.071449	-0.0673978	SAG	SAG	Shared_SAG
98	OS10G0442100	Similar to Phosphoglycerate kinase.	0	0.817365	1.38841	1.4483	1.71568	1.84416	-0.399402	1.24338	1.85746	1.51706	1.61743	1.63768	0.399402	-0.426012	-0.469048	-0.0687622	0.0982575	0.206481	SAG	SAG	Shared_SAG
99	OS10G0445500	HR-like lesion-inducer family protein.	0	0.499857	0.780874	0.91064	1.02345	1.04238	0.0990686	0.778042	1.04226	1.00018	1.14216	1.13408	-0.0990686	-0.278186	-0.26139	-0.0895416	-0.118708	-0.091701	SAG	SAG	Shared_SAG
100	OS10G0456900	Similar to Midasin.	0	1.59964	2.27726	2.00436	2.18024	2.31891	0.546529	1.77248	2.29944	2.14013	2.40553	2.63716	-0.546529	-0.172846	-0.0221877	-0.135762	-0.225292	-0.318253	SAG	SAG	Shared_SAG
101	OS11G0106700	Similar to Ferritin 1, chloroplast precursor (EC 1.16.3.1) (ZmFer1).	0	1.17694	1.69335	1.56573	1.6325	1.56555	0.337119	1.24263	1.85732	1.87487	1.84964	1.70577	-0.337119	-0.065681	-0.16397	-0.309143	-0.217133	-0.140217	SAG	SAG	Shared_SAG
102	OS11G0130300	Nse1 non-SMC component of SMC5-6 complex family protein.	0	0.84118	1.28172	1.08181	1.23609	1.37081	-0.00438044	0.907655	1.3133	1.31386	1.43139	1.15354	0.00438044	-0.0664753	-0.0315826	-0.232049	-0.1953	0.217265	SAG	SAG	Shared_SAG
103	OS11G0186400	Similar to DNA polymerase delta catalytic subunit (EC 2.7.7.7).	0	0.48299	0.791383	0.827739	0.930658	1.07627	-0.0285692	0.763356	1.02385	1.04255	0.797697	0.768446	0.0285692	-0.280367	-0.232462	-0.214807	0.132961	0.307819	SAG	SAG	Shared_SAG
104	OS11G0251200	Ankyrin repeat domain containing protein.	0	0.627507	0.929744	0.954993	1.30847	1.68627	0.0581055	1.02576	1.34091	1.22238	1.35419	1.38133	-0.0581055	-0.398256	-0.411165	-0.267391	-0.0457181	0.30494	SAG	SAG	Shared_SAG
105	OS11G0433101	Pentatricopeptide repeat domain containing protein.	0	0.755906	1.04041	1.02709	1.14327	1.26465	-0.046758	1.07838	1.41516	1.20961	1.158	1.27383	0.046758	-0.322476	-0.374751	-0.182516	-0.0147283	-0.0091773	SAG	SAG	Shared_SAG
106	OS11G0447300	GTP-binding protein, HSR1-related domain containing protein.	0	1.35942	1.92637	1.6148	1.85458	2.01586	0.00421446	1.36886	1.95117	1.7261	1.78816	1.77056	-0.00421446	-0.00943732	-0.0247931	-0.1113	0.0664186	0.245304	SAG	SAG	Shared_SAG
107	OS11G0557400	Domain of unknown function DUF1618 domain containing protein.	0	0.558815	0.877878	0.893756	1.12695	1.36014	0.107411	0.853411	1.22125	1.39824	1.34989	1.05537	-0.107411	-0.294596	-0.343371	-0.504487	-0.222944	0.30477	SAG	SAG	Shared_SAG
108	OS11G0565920	Leucine-rich repeat domain containing protein.	0	1.03518	1.55559	1.58472	1.56112	1.32368	0.511132	1.33917	1.6998	1.69472	1.56703	1.60192	-0.511132	-0.303989	-0.14421	-0.109992	-0.00591068	-0.278237	SAG	SAG	Shared_SAG
109	OS11G0582300	Similar to root hair defective 3 GTP-binding (RHD3) family protein.	0	0.918078	1.40286	1.40607	1.59288	1.74432	0.35553	1.18084	1.62012	1.75124	1.62757	1.64566	-0.35553	-0.262765	-0.21726	-0.34516	-0.034689	0.0986537	SAG	SAG	Shared_SAG
110	OS11G0583200	Hypothetical conserved gene.	0	1.33209	1.88616	1.596	1.90373	2.04496	0.030238	1.50438	1.96264	1.76391	1.79997	1.74854	-0.030238	-0.172287	-0.0764808	-0.167905	0.103761	0.296418	SAG	SAG	Shared_SAG
111	OS11G0594600	Similar to F-box domain containing protein.	0	0.632871	1.00064	0.777951	0.931303	0.838765	-0.0351638	0.811414	1.13254	0.924249	0.957788	0.896702	0.0351638	-0.178543	-0.131895	-0.146298	-0.0264855	-0.0579369	SAG	SAG	Shared_SAG
112	OS11G0598800	Tetratricopeptide-like helical domain containing protein.	0	1.87032	2.88821	2.85981	3.20013	3.50397	0.196294	2.29841	3.22068	3.02097	3.03948	3.07703	-0.196294	-0.428089	-0.332461	-0.161164	0.160654	0.426944	SAG	SAG	Shared_SAG
113	OS11G0672800	Hypothetical protein.	0	0.914671	1.21465	1.16064	1.13454	0.974384	0.402916	1.0638	1.34982	1.29235	1.42596	1.52518	-0.402916	-0.14913	-0.135163	-0.131717	-0.291422	-0.550796	SAG	SAG	Shared_SAG
114	OS12G0106600	Similar to MATE efflux family protein, expressed.	0	0.787329	1.16902	1.05721	1.27321	1.54023	-0.206221	0.992274	1.52741	1.24423	1.43936	1.44767	0.206221	-0.204945	-0.358391	-0.187023	-0.166154	0.0925519	SAG	SAG	Shared_SAG
115	OS12G0127100	Similar to Nse1 non-SMC component of SMC5-6 complex family protein.	0	0.718946	0.956634	0.889849	1.08459	1.38847	-0.145358	0.860864	1.39893	1.37545	1.3664	1.2685	0.145358	-0.141918	-0.442299	-0.485604	-0.281808	0.119978	SAG	SAG	Shared_SAG
116	OS12G0256900	Pentatricopeptide repeat domain containing protein.	0	1.31644	1.78792	1.60862	1.79855	1.92401	0.0519615	1.41248	1.93487	1.7599	1.87694	1.83321	-0.0519615	-0.0960428	-0.14695	-0.151277	-0.0783875	0.0908068	SAG	SAG	Shared_SAG
117	OS12G0527900	Pentatricopeptide repeat domain containing protein.	0	0.467592	0.727708	0.86948	1.09261	1.2192	0.181956	0.906118	1.1828	1.01197	1.15131	1.00655	-0.181956	-0.438526	-0.455091	-0.14249	-0.0587037	0.212655	SAG	SAG	Shared_SAG
118	OS12G0586100	Serine/threonine-protein kinase SAPK9 (EC 2.7.1.37) (Osmotic stress/abscisic acid-activated protein kinase 9).	0	2.13056	2.97612	2.62003	3.07465	3.43835	-0.144261	2.40372	3.38213	2.74894	3.14904	3.55141	0.144261	-0.273155	-0.406004	-0.128912	-0.0743988	-0.113062	SAG	SAG	Shared_SAG
119	OS12G0588900	Rossmann-like alpha/beta/alpha sandwich fold domain containing protein.	0	0.957231	1.31922	1.15117	1.29213	1.17433	0.407386	1.178	1.42982	1.1631	1.22678	1.31343	-0.407386	-0.220765	-0.110592	-0.0119319	0.0653549	-0.139093	SAG	SAG	Shared_SAG
120	OS01G0263400	Pentatricopeptide repeat domain containing protein.	0	0.700835	1.06059	1.08622	1.05279	1.14933	-0.135496	1.01754	1.42163	0.886589	0.809853	0.712241	0.135496	-0.316704	-0.361041	0.199634	0.242936	0.43709	SAG	SAG	Shared_SAG
121	OS01G0310550	Non-protein coding transcript.	0	0.866756	1.18394	0.655614	0.655562	0.791666	-0.336882	0.776687	1.29398	0.683608	0.653061	0.769292	0.336882	0.0900687	-0.110038	-0.0279937	0.00250126	0.0223731	SAG	SAG	Shared_SAG
122	OS01G0547200	Zinc finger, BED-type predicted domain containing protein.	0	0.705337	1.02509	0.892561	0.793252	0.809899	-0.402679	0.774682	1.3156	0.995016	0.841339	0.630839	0.402679	-0.0693453	-0.290516	-0.102455	-0.0480867	0.179059	SAG	SAG	Shared_SAG
123	OS01G0592900	Similar to regulator of telomere elongation helicase 1.	0	1.11913	1.58549	1.31054	1.39802	1.56704	-0.0569796	1.16073	1.65126	1.46998	1.28805	1.42025	0.0569796	-0.0416014	-0.0657691	-0.159444	0.109967	0.146786	SAG	SAG	Shared_SAG
124	OS01G0619800	Similar to Hydrolase, hydrolyzing O-glycosyl compounds.	0	0.488991	0.730835	0.671899	0.87582	1.09944	-0.123258	0.638119	0.93259	0.834554	0.797526	0.622673	0.123258	-0.149127	-0.201755	-0.162654	0.0782941	0.476769	SAG	SAG	Shared_SAG
125	OS01G0651100	Pentatricopeptide repeat domain containing protein.	0	1.20331	1.66658	1.28023	1.42229	1.63731	-0.0216754	1.22952	1.79966	1.30092	1.392	1.48694	0.0216754	-0.0262074	-0.133081	-0.0206889	0.0302878	0.150365	SAG	SAG	Shared_SAG
126	OS01G0711500	Similar to Calcineurin B-like protein 10.	0	0.754905	1.09987	0.939214	0.966984	0.90321	-0.412205	0.778064	1.36475	1.19734	1.03054	0.727498	0.412205	-0.0231586	-0.264883	-0.25813	-0.0635571	0.175712	SAG	SAG	Shared_SAG
127	OS01G0773000	Similar to RNA binding / pseudouridylate synthase/ tRNA-pseudouridine synthase.	0	1.86459	2.72168	2.37986	2.56375	2.69823	-0.0238941	1.99708	2.93592	2.42062	2.15261	2.3313	0.0238941	-0.132487	-0.214248	-0.0407562	0.411144	0.366939	SAG	SAG	Shared_SAG
128	OS01G0857300	Three-deoxy-D-manno-octulosonic-acid transferase, N-terminal domain containing protein.	0	0.850293	1.29944	1.24519	1.28277	1.32145	-0.340396	1.0613	1.69913	1.34835	1.3452	1.24803	0.340396	-0.211005	-0.399687	-0.103162	-0.0624228	0.0734255	SAG	SAG	Shared_SAG
129	OS01G0939100	Similar to Calmodulin-stimulated calcium-ATPase.	0	1.1683	1.82301	1.70559	1.96469	2.09224	-0.326375	1.27878	1.96141	1.50675	1.62216	1.7251	0.326375	-0.110479	-0.138398	0.198841	0.342538	0.367141	SAG	SAG	Shared_SAG
130	OS02G0132100	Pentatricopeptide repeat domain containing protein.	0	1.0391	1.49513	1.3578	1.65868	1.81164	0.0985452	1.4442	2.00305	1.75753	1.40554	1.41979	-0.0985452	-0.405095	-0.507925	-0.399731	0.25315	0.391853	SAG	SAG	Shared_SAG
131	OS02G0232500	Similar to Receptor-like serine/threonine kinase.	0	1.03413	1.47694	1.1486	1.38792	1.70046	-0.38977	1.21339	1.91703	1.4577	1.4552	1.44584	0.38977	-0.179255	-0.440085	-0.309098	-0.0672761	0.254623	SAG	SAG	Shared_SAG
132	OS02G0678601	Hypothetical gene.	0	0.735101	1.11584	0.783208	1.0283	1.37986	-0.443197	0.913511	1.52182	0.8545	0.924934	1.14845	0.443197	-0.17841	-0.405979	-0.0712924	0.103361	0.231413	SAG	SAG	Shared_SAG
133	OS03G0248000	Autophagy protein 9 domain containing protein.	0	0.728607	1.10228	0.950151	1.00411	1.02782	-0.250615	0.840715	1.26746	1.03695	0.849225	0.789808	0.250615	-0.112108	-0.165177	-0.0868021	0.154884	0.238011	SAG	SAG	Shared_SAG
134	OS03G0746500	Similar to RNA helicase like protein.	0	0.715443	1.06161	0.869316	0.898113	1.04711	-0.374142	0.770131	1.29829	1.01163	0.854358	0.575415	0.374142	-0.0546882	-0.236677	-0.142317	0.0437548	0.471694	SAG	SAG	Shared_SAG
135	OS04G0432800	Similar to H0315E07.3 protein.	0	0.558128	0.875652	0.903988	1.20691	1.47166	-0.111244	0.936321	1.3531	1.09376	0.910905	0.980701	0.111244	-0.378193	-0.47745	-0.18977	0.296008	0.490955	SAG	SAG	Shared_SAG
136	OS04G0434600	Similar to OSIGBa0102D10.3 protein.	0	0.889085	1.18314	0.777828	1.01454	1.38646	-0.468519	1.08652	1.67346	1.19921	1.13016	1.21863	0.468519	-0.197435	-0.490317	-0.421378	-0.115621	0.16783	SAG	SAG	Shared_SAG
137	OS04G0545100	Engulfment and cell motility, ELM domain containing protein.	0	0.899772	1.17342	0.768399	0.92078	1.13409	-0.229167	1.0727	1.70821	1.16316	1.03107	0.836599	0.229167	-0.17293	-0.534797	-0.394764	-0.110292	0.297489	SAG	SAG	Shared_SAG
138	OS04G0569000	Similar to Replication factor C 40kDa subunit.	0	0.631649	1.06915	1.08185	1.22181	1.19787	-0.306658	0.786097	1.32858	1.04468	1.02768	1.01795	0.306658	-0.154448	-0.259428	0.0371704	0.194129	0.179928	SAG	SAG	Shared_SAG
139	OS05G0373400	Ribonucleoprotein, BRUNO-like domain containing protein.	0	1.16334	1.69568	1.50446	1.56102	1.52453	-0.174114	1.27539	1.9097	1.67781	1.52687	1.38711	0.174114	-0.112056	-0.214015	-0.17335	0.0341484	0.137421	SAG	SAG	Shared_SAG
140	OS05G0393700	Similar to Isoamylase-type starch debranching enzyme ISO2.	0	0.745057	1.21648	1.22952	1.4468	1.48944	0.047567	0.867085	1.25172	1.09877	1.08114	1.01216	-0.047567	-0.122027	-0.0352416	0.130754	0.36566	0.477284	SAG	SAG	Shared_SAG
141	OS05G0406100	Inosine/uridine-preferring nucleoside hydrolase domain containing protein.	0	0.89791	1.1342	1.22212	1.28177	1.36505	0.0654972	0.910506	1.36781	1.08047	0.991473	1.10454	-0.0654972	-0.0125961	-0.233617	0.141656	0.2903	0.260511	SAG	SAG	Shared_SAG
142	OS06G0355300	Similar to Auxin-responsive protein IAA22.	0	0.474295	0.720495	0.637213	0.827776	1.07809	-0.525248	0.600872	1.19181	1.06457	0.961805	0.655064	0.525248	-0.126577	-0.471312	-0.427353	-0.134028	0.423027	SAG	SAG	Shared_SAG
143	OS06G0634100	RNA-directed DNA polymerase (reverse transcriptase) domain containing protein.	0	0.513047	0.831055	0.758386	0.967581	1.11074	-0.273363	0.650736	1.15112	0.936269	0.67915	0.760035	0.273363	-0.137689	-0.32007	-0.177883	0.288431	0.350704	SAG	SAG	Shared_SAG
144	OS07G0513200	Pentatricopeptide repeat domain containing protein.	0	1.12535	1.62559	1.39549	1.43685	1.51976	-0.210074	0.986627	1.62761	1.23238	1.27061	1.27367	0.210074	0.138724	-0.00201932	0.163114	0.16624	0.246082	SAG	SAG	Shared_SAG
145	OS07G0627000	Similar to Disproportionating enzyme.	0	0.713659	1.12966	1.0879	1.12009	1.13149	-0.0399029	0.786303	1.21087	1.11415	0.860231	0.71623	0.0399029	-0.072644	-0.0812125	-0.026246	0.259856	0.415262	SAG	SAG	Shared_SAG
146	OS07G0688100	Pentatricopeptide repeat domain containing protein.	0	1.12124	1.6736	1.57579	1.66415	1.7569	0.0589947	1.40798	1.86774	1.63158	1.48865	1.17897	-0.0589947	-0.286743	-0.194145	-0.0557863	0.175504	0.577933	SAG	SAG	Shared_SAG
147	OS08G0112400	Pentatricopeptide repeat domain containing protein.	0	0.77412	1.11812	1.02361	1.19909	1.34783	-0.292371	0.751109	1.19615	0.960887	1.01561	1.00746	0.292371	0.0230112	-0.0780263	0.0627242	0.183488	0.340367	SAG	SAG	Shared_SAG
148	OS08G0151700	Zinc finger, RING/FYVE/PHD-type domain containing protein.	0	0.779725	1.13018	0.971355	0.942708	1.0744	-0.472569	0.719457	1.22169	0.786396	0.852242	0.914422	0.472569	0.0602672	-0.0915041	0.184958	0.0904659	0.15998	SAG	SAG	Shared_SAG
149	OS08G0162100	Similar to CTV.2.	0	0.592154	0.832049	0.735026	0.889508	1.10379	-0.124174	0.673135	0.946817	0.802626	0.749981	0.791571	0.124174	-0.0809817	-0.114767	-0.0676003	0.139527	0.312217	SAG	SAG	Shared_SAG
150	OS08G0511000	Pentatricopeptide repeat domain containing protein.	0	0.763444	0.958796	0.739004	1.0073	1.32509	0.00578774	0.965698	1.34547	1.06643	1.07256	0.862458	-0.00578774	-0.202254	-0.386673	-0.327422	-0.0652598	0.46263	SAG	SAG	Shared_SAG
151	OS09G0100800	Protein of unknown function DUF573 domain containing protein.	0	0.936134	1.34861	1.12531	1.18353	1.15444	-0.138303	0.760945	1.29507	1.15033	1.03047	0.675844	0.138303	0.175189	0.0535442	-0.0250189	0.15306	0.478595	SAG	SAG	Shared_SAG
152	OS09G0334800	Similar to protein kinase.	0	0.809392	1.07674	1.2123	1.17954	1.26246	-0.0553848	0.909971	1.38323	1.09885	1.16702	0.781266	0.0553848	-0.100579	-0.306492	0.11345	0.0125162	0.481199	SAG	SAG	Shared_SAG
153	OS09G0372700	Similar to ASC1-like protein 1.	0	0.450615	0.65153	0.500895	0.71193	1.03125	-0.328804	0.630105	1.061	0.715653	0.674147	0.719811	0.328804	-0.17949	-0.409468	-0.214758	0.0377836	0.311441	SAG	SAG	Shared_SAG
154	OS09G0551800	Helicase-like, DEXD box c2 type domain containing protein.	0	1.52448	2.25761	1.81841	1.87731	1.99978	-0.320376	1.56669	2.34121	1.82509	1.76917	1.5734	0.320376	-0.0422082	-0.0835953	-0.00667817	0.108135	0.426378	SAG	SAG	Shared_SAG
155	OS09G0555400	Pentatricopeptide repeat domain containing protein.	0	1.35155	1.92528	1.73707	1.82282	1.7759	0.211902	1.5464	2.04848	1.709	1.58386	1.46155	-0.211902	-0.194849	-0.123205	0.0280728	0.238953	0.314355	SAG	SAG	Shared_SAG
156	OS10G0485600	Similar to Endoribonuclease Dicer homolog 3b.	0	0.774296	1.07089	1.11738	1.15456	1.47439	-0.284955	1.18241	1.61535	1.46609	1.19067	1.07584	0.284955	-0.408116	-0.544468	-0.348705	-0.0361057	0.398549	SAG	SAG	Shared_SAG
157	OS10G0547900	Similar to Short-chain dehydrogenase Tic32.	0	0.58219	0.957937	1.03739	1.19914	1.42154	-0.441339	0.62861	1.21341	1.13549	1.08713	0.922409	0.441339	-0.04642	-0.255477	-0.0980987	0.112019	0.49913	SAG	SAG	Shared_SAG
158	OS11G0213500	Pentatricopeptide repeat domain containing protein.	0	0.825678	1.17516	1.00692	1.11488	1.18897	-0.048432	1.09962	1.56872	1.06423	0.939811	0.915892	0.048432	-0.273938	-0.393563	-0.0573146	0.175068	0.27308	SAG	SAG	Shared_SAG
159	OS11G0664500	Hypothetical conserved gene.	0	0.61448	0.965503	0.815471	0.892759	1.04152	-0.244162	0.719113	1.03575	0.707946	0.671334	0.64101	0.244162	-0.104633	-0.0702456	0.107525	0.221424	0.40051	SAG	SAG	Shared_SAG
160	OS12G0638800	Similar to HI0933-like protein, expressed.	0	0.628288	1.04161	1.04274	1.16854	1.15359	-0.208547	0.613011	1.06722	0.980438	0.944104	0.741233	0.208547	0.015277	-0.0256101	0.0622993	0.224438	0.412352	SAG	SAG	Shared_SAG
161	OS01G0128300	Similar to predicted protein.	0	0.800251	1.19853	0.94258	0.942802	0.883257	-0.489903	0.351452	0.805955	0.764946	0.962606	1.00129	0.489903	0.448798	0.392573	0.177633	-0.0198045	-0.118036	SAG	SAG	Shared_SAG
162	OS01G0182600	GIGANTEA protein.	0	3.90401	5.53184	4.91249	5.2048	5.25032	0.441084	3.97968	5.43717	4.81977	5.00127	4.79224	-0.441084	-0.0756629	0.094662	0.0927156	0.203534	0.45808	SAG	SAG	Shared_SAG
163	OS01G0355700	NB-ARC domain containing protein.	0	1.20177	1.85967	1.59406	1.57085	1.50538	-0.0106387	1.01434	1.65435	1.42087	1.55128	1.32332	0.0106387	0.187433	0.205319	0.173183	0.019566	0.182053	SAG	SAG	Shared_SAG
164	OS01G0625300	Similar to Heat shock transcription factor 31 (Fragment).	0	1.11903	1.69677	1.7611	1.63483	1.16922	0.187273	1.084	1.49662	1.62398	1.7351	1.4196	-0.187273	0.0350378	0.200147	0.137122	-0.100265	-0.250378	SAG	SAG	Shared_SAG
165	OS01G0683700	Protein of unknown function DUF599 family protein.	0	0.793849	1.24001	1.4402	1.35831	0.908661	0.0558393	0.654496	1.06011	1.06835	1.24603	1.21481	-0.0558393	0.139352	0.179896	0.37185	0.112277	-0.306147	SAG	SAG	Shared_SAG
166	OS01G0712700	CMP/dCMP deaminase, zinc-binding domain containing protein.	0	1.68731	2.50767	2.07176	2.02276	2.16253	0.0447916	1.31204	2.08237	2.21957	2.1168	2.01987	-0.0447916	0.375271	0.425304	-0.147808	-0.094034	0.142658	SAG	SAG	Shared_SAG
167	OS01G0763100	Hypothetical conserved gene.	0	1.29606	1.70401	1.434	1.35705	1.26211	0.139454	1.09257	1.45164	1.17756	1.22491	1.22615	-0.139454	0.203484	0.252376	0.256441	0.132133	0.0359595	SAG	SAG	Shared_SAG
168	OS01G0804400	Cytochrome P450 family protein.	0	0.871442	1.21267	1.13454	1.01206	0.749541	0.00388839	0.633651	0.975237	0.899957	1.04526	0.991773	-0.00388839	0.23779	0.237436	0.234586	-0.0332034	-0.242232	SAG	SAG	Shared_SAG
169	OS01G0815400	Conserved hypothetical protein.	0	0.710581	0.993201	0.930409	1.01432	1.04806	-0.100435	0.513445	0.871986	0.870736	0.991999	0.960478	0.100435	0.197136	0.121215	0.0596723	0.0223192	0.0875802	SAG	SAG	Shared_SAG
170	OS01G0911000	Sas10/Utp3/C1D domain containing protein.	0	1.18378	1.66278	1.53245	1.5407	1.40994	0.214491	0.88241	1.30425	1.2099	1.42401	1.52852	-0.214491	0.301369	0.358524	0.322556	0.116689	-0.118578	SAG	SAG	Shared_SAG
171	OS01G0913400	Nucleotide-binding, alpha-beta plait domain containing protein.	0	1.02512	1.48037	1.35342	1.42136	1.2832	0.199672	1.03555	1.43618	1.38563	1.48893	1.39359	-0.199672	-0.01043	0.0441881	-0.0322042	-0.0675699	-0.110385	SAG	SAG	Shared_SAG
172	OS01G0945600	Similar to amino acid permease family protein.	0	0.99415	1.5509	1.50082	1.22207	0.672878	0.256743	0.858954	1.27841	1.45286	1.26606	1.04879	-0.256743	0.135196	0.272489	0.0479636	-0.0439913	-0.375913	SAG	SAG	Shared_SAG
173	OS01G0977400	Pentatricopeptide repeat domain containing protein.	0	1.06104	1.5038	1.39679	1.35184	1.13826	-0.0080012	1.05689	1.49644	1.25507	1.28346	1.02061	0.0080012	0.00415127	0.00735904	0.141716	0.0683778	0.117643	SAG	SAG	Shared_SAG
174	OS02G0275100	Cytochrome C biogenesis protein family protein.	0	1.14533	1.59074	1.26286	1.22	1.20695	0.184002	0.876879	1.18576	1.02926	1.11092	1.3053	-0.184002	0.268455	0.404976	0.233594	0.109077	-0.0983539	SAG	SAG	Shared_SAG
175	OS02G0536500	Similar to H0622F05.5 protein.	0	1.02	1.59557	1.56186	1.44858	1.1143	0.255284	0.957989	1.40181	1.46696	1.50135	1.4123	-0.255284	0.0620154	0.193757	0.094898	-0.0527715	-0.297993	SAG	SAG	Shared_SAG
176	OS02G0700300	Similar to Phosphate starvation response regulator-like protein.	0	0.954062	1.28402	0.982709	0.909449	0.83766	-0.133985	0.607032	0.98446	0.937342	1.05228	0.910342	0.133985	0.347029	0.299564	0.0453663	-0.142826	-0.0726825	SAG	SAG	Shared_SAG
177	OS02G0706500	ATPase, AAA-type, core domain containing protein.	0	1.65916	2.5371	2.21908	2.32142	2.29864	0.126272	1.6958	2.48511	2.27251	2.3449	2.27874	-0.126272	-0.0366416	0.0519881	-0.0534318	-0.0234811	0.0199068	SAG	SAG	Shared_SAG
178	OS02G0775050	Hypothetical protein.	0	0.954206	1.25179	1.00477	0.952051	0.712934	-0.217432	0.5881	0.946236	0.828043	0.929638	0.947006	0.217432	0.366106	0.305553	0.176732	0.0224133	-0.234072	SAG	SAG	Shared_SAG
179	OS03G0113100	Similar to Thymidine kinase.	0	0.867393	1.21242	1.1259	0.998645	0.74543	0.00145515	0.753214	1.02398	0.974124	0.955434	0.868769	-0.00145515	0.114179	0.188437	0.151774	0.0432107	-0.12334	SAG	SAG	Shared_SAG
180	OS03G0248200	Similar to Cytochrome P450 family protein, expressed.	0	0.790997	1.19362	1.18249	1.21318	1.05805	-0.0630186	0.601453	1.03901	1.09762	1.19801	1.3276	0.0630186	0.189544	0.154612	0.0848701	0.0151757	-0.269557	SAG	SAG	Shared_SAG
181	OS03G0254000	NB-ARC domain containing protein.	0	0.700092	1.01135	0.90296	0.77145	0.830574	-0.406422	0.490231	0.812087	0.86725	1.05209	1.19103	0.406422	0.209861	0.19926	0.0357099	-0.280641	-0.360458	SAG	SAG	Shared_SAG
182	OS03G0291800	Similar to ESK1 (ESKIMO 1).	0	1.16837	1.64956	1.45386	1.30385	0.86753	0.260872	1.00541	1.37198	1.37005	1.46919	1.43357	-0.260872	0.162961	0.277582	0.0838095	-0.165337	-0.566044	SAG	SAG	Shared_SAG
183	OS03G0322900	Late embryogenesis abundant protein repeat containing protein.	0	0.905226	1.27945	1.14769	1.02792	0.77209	-0.030261	0.558969	0.813094	0.903245	0.97257	1.08095	0.030261	0.346258	0.466359	0.244444	0.0553503	-0.308857	SAG	SAG	Shared_SAG
184	OS03G0448600	WD40 repeat-like domain containing protein.	0	0.984283	1.49415	1.53473	1.57303	1.3902	0.185985	0.900339	1.22279	1.25775	1.3855	1.38869	-0.185985	0.083944	0.271362	0.276981	0.187532	0.00151255	SAG	SAG	Shared_SAG
185	OS04G0519700	Similar to Auxin response factor 10.	0	1.26314	1.8537	1.74471	1.87214	1.85261	0.177444	1.12866	1.57292	1.66198	1.88575	1.87364	-0.177444	0.13448	0.280781	0.082726	-0.0136125	-0.0210322	SAG	SAG	Shared_SAG
186	OS04G0589500	Conserved hypothetical protein.	0	1.082	1.60003	1.34351	1.39826	1.34553	-0.332493	0.774849	1.31155	1.09919	1.47289	1.54883	0.332493	0.307151	0.288476	0.244319	-0.0746364	-0.203306	SAG	SAG	Shared_SAG
187	OS05G0102600	Zinc finger, RING/FYVE/PHD-type domain containing protein.	0	1.20507	1.69194	1.54337	1.60818	1.49947	-0.123552	0.930575	1.40114	1.41509	1.55877	1.6068	0.123552	0.274493	0.290804	0.128278	0.049417	-0.10733	SAG	SAG	Shared_SAG
188	OS05G0331200	Similar to External rotenone-insensitive NADPH dehydrogenase.	0	1.10285	1.71573	1.76094	1.73088	1.38216	0.144729	1.13736	1.80432	1.74934	1.66723	1.3813	-0.144729	-0.0345098	-0.0885982	0.0115971	0.0636424	0.00086129	SAG	SAG	Shared_SAG
189	OS05G0406150	Hypothetical protein.	0	0.727414	1.09167	1.0928	1.00656	0.782544	-0.0745791	0.715786	1.08331	0.898244	0.887406	0.841523	0.0745791	0.0116275	0.00835671	0.194556	0.119155	-0.0589799	SAG	SAG	Shared_SAG
190	OS05G0509700	Nucleic acid-binding, OB-fold domain containing protein.	0	1.15074	1.61603	1.39289	1.50647	1.26126	0.239786	1.10141	1.56494	1.49753	1.60706	1.38232	-0.239786	0.0493292	0.0510881	-0.104646	-0.100594	-0.121057	SAG	SAG	Shared_SAG
191	OS05G0549800	Similar to DNA-binding protein RAV1.	0	1.23827	1.77554	1.88769	1.70728	1.22555	0.410102	1.01636	1.2941	1.36435	1.54073	1.57513	-0.410102	0.221906	0.481442	0.523344	0.166556	-0.349579	SAG	SAG	Shared_SAG
192	OS05G0568100	Similar to Iron sulfur cluster assembly protein 1, mitochondrial precursor (Iron sulfur cluster scaffold protein 1).	0	0.881784	1.39015	1.27581	1.23785	1.15787	-0.22635	0.535251	0.968885	0.970472	1.25267	1.25244	0.22635	0.346533	0.421263	0.305341	-0.0148255	-0.094577	SAG	SAG	Shared_SAG
193	OS05G0569000	Hypothetical conserved gene.	0	0.666181	1.1353	1.13528	1.03551	0.754931	-0.0788899	0.461126	0.83652	0.850712	0.940946	0.897708	0.0788899	0.205055	0.298781	0.284572	0.0945673	-0.142777	SAG	SAG	Shared_SAG
194	OS05G0589200	RNA polymerase sigma factor, region 2 domain containing protein.	0	3.46981	5.0847	4.44579	4.54185	4.47988	0.100114	3.67546	5.23009	4.50363	4.53467	4.28099	-0.100114	-0.205646	-0.145389	-0.0578383	0.00718286	0.19889	SAG	SAG	Shared_SAG
195	OS06G0145950	Hypothetical conserved gene.	0	0.834729	1.0968	0.834421	0.845362	0.898169	-0.184311	0.598473	0.840302	0.725024	0.908859	1.12287	0.184311	0.236256	0.256497	0.109397	-0.0634975	-0.224698	SAG	SAG	Shared_SAG
196	OS06G0168600	Ribonucleotide reductase, Chloroplast biogenesis	0	2.27626	3.11266	2.8463	2.94577	2.80367	0.538757	2.28677	3.13624	2.76869	2.79708	2.68586	-0.538757	-0.0105046	-0.0235765	0.0776163	0.148698	0.117812	SAG	SAG	Shared_SAG
197	OS06G0208800	Similar to LysM-domain GPI-anchored protein.	0	1.19868	1.64468	1.25035	1.22525	1.16215	-0.0455357	0.877053	1.27463	1.09231	1.28959	1.27413	0.0455357	0.321629	0.370045	0.158041	-0.0643381	-0.111979	SAG	SAG	Shared_SAG
198	OS06G0623050	Non-protein coding transcript.	0	0.837415	1.20372	0.978804	0.80341	0.83505	-0.0825978	0.647692	0.924672	0.833424	0.963679	1.06258	0.0825978	0.189723	0.279045	0.14538	-0.160269	-0.227527	SAG	SAG	Shared_SAG
199	OS07G0155200	Uncharacterised protein family UPF0090 domain containing protein.	0	0.744903	1.15158	1.21951	1.10011	0.928223	-0.168862	0.746586	1.20164	1.06668	1.13796	1.09468	0.168862	-0.00168364	-0.0500602	0.152833	-0.0378531	-0.166454	SAG	SAG	Shared_SAG
200	OS07G0163900	Pentatricopeptide repeat domain containing protein.	0	1.31672	1.81283	1.44706	1.48081	1.28445	0.279258	1.20318	1.73313	1.4554	1.33781	1.32911	-0.279258	0.113542	0.0797049	-0.00833721	0.142995	-0.0446568	SAG	SAG	Shared_SAG
201	OS07G0228400	Cyclin-like F-box domain containing protein.	0	1.27885	1.91405	1.66504	1.7947	1.83852	0.10951	1.26434	1.78436	1.68739	1.46749	1.76626	-0.10951	0.0145111	0.129693	-0.0223528	0.327216	0.072266	SAG	SAG	Shared_SAG
202	OS07G0448400	Similar to Aquaporin PIP2-5.	0	1.07564	1.68767	1.84309	1.83876	1.44368	0.0374755	1.11556	1.68577	1.6999	1.75895	1.76267	-0.0374755	-0.0399191	0.00189445	0.143191	0.0798071	-0.318992	SAG	SAG	Shared_SAG
203	OS07G0475000	Conserved hypothetical protein.	0	1.13545	1.44984	1.0146	1.05731	1.18077	-0.13789	0.829781	1.16208	0.802541	1.23448	1.5741	0.13789	0.305671	0.287761	0.212055	-0.17717	-0.393331	SAG	SAG	Shared_SAG
204	OS08G0108200	G-protein, beta subunit family protein.	0	0.954268	1.42237	1.33853	1.36276	1.29097	-0.394545	0.806659	1.33932	1.32683	1.30007	1.14359	0.394545	0.14761	0.0830446	0.0117011	0.0626989	0.147375	SAG	SAG	Shared_SAG
205	OS08G0339200	Uncharacterized conserved protein UCP016210 domain containing protein.	0	0.794976	1.18384	1.02642	1.02387	0.81792	0.013223	0.46891	0.802769	0.8395	1.00839	1.02796	-0.013223	0.326066	0.381074	0.186923	0.0154828	-0.210044	SAG	SAG	Shared_SAG
206	OS08G0416800	Conserved hypothetical protein.	0	0.817134	1.27762	1.39005	1.23923	0.700053	0.222497	0.743035	1.13802	1.39694	1.3887	1.02312	-0.222497	0.074099	0.139609	-0.00688983	-0.149467	-0.323068	SAG	SAG	Shared_SAG
207	OS08G0554400	Zinc finger, C2H2-type domain containing protein.	0	0.664174	0.989343	1.03021	1.01226	0.84509	-0.130218	0.475233	0.761304	0.751927	0.856419	0.963758	0.130218	0.188941	0.228039	0.278283	0.15584	-0.118667	SAG	SAG	Shared_SAG
208	OS08G0564300	ABC transporter-like domain containing protein.	0	0.971217	1.52235	1.58719	1.48465	1.01999	0.249823	1.05378	1.49636	1.45497	1.50086	1.45872	-0.249823	-0.082564	0.0259828	0.132214	-0.0162031	-0.438732	SAG	SAG	Shared_SAG
209	OS10G0389000	Centrin.	0	0.819159	1.22623	1.26945	1.20287	1.018	0.0757059	0.736715	1.15786	1.27205	1.218	1.25169	-0.0757059	0.082444	0.0683752	-0.00259819	-0.0151279	-0.23369	SAG	SAG	Shared_SAG
210	OS10G0529600	Hypothetical protein.	0	1.31885	2.01395	1.84419	1.76864	1.18095	-0.124458	0.953968	1.5724	1.68866	1.68297	1.41786	0.124458	0.364879	0.441548	0.155531	0.0856647	-0.236915	SAG	SAG	Shared_SAG
211	OS10G0569500	Conserved hypothetical protein.	0	1.12025	1.6698	1.75299	1.73221	1.23138	0.161078	1.0046	1.502	1.38641	1.33191	1.22568	-0.161078	0.115648	0.167801	0.366587	0.400307	0.0056995	SAG	SAG	Shared_SAG
212	OS11G0116900	Similar to WRKY DNA binding domain containing protein, expressed.	0	1.12287	1.62366	1.44266	1.33575	1.05662	-0.235977	0.730459	1.27874	1.214	1.21299	1.16409	0.235977	0.392415	0.344919	0.22866	0.122758	-0.107468	SAG	SAG	Shared_SAG
213	OS11G0209200	Similar to Ribosomal RNA apurinic site specific lyase.	0	0.94988	1.31196	1.13165	1.14667	1.02275	-0.00924139	0.802047	1.26743	1.11685	1.08876	0.98954	0.00924139	0.147834	0.0445227	0.0147991	0.0579141	0.0332062	SAG	SAG	Shared_SAG
214	OS11G0490900	Similar to WRKY transcription factor 72.	0	0.748617	1.13184	1.10875	1.03231	0.835429	0.330147	0.722165	0.989483	1.0616	1.10651	1.34541	-0.330147	0.0264516	0.142354	0.0471474	-0.0741998	-0.509984	SAG	SAG	Shared_SAG
215	OS12G0106000	Similar to Ferritin 1, chloroplast precursor (EC 1.16.3.1) (ZmFer1).	0	1.47064	2.1207	2.13757	2.08856	1.89058	0.254816	1.45977	2.26746	2.18884	2.13979	1.88123	-0.254816	0.0108755	-0.14676	-0.051261	-0.0512244	0.00934472	SAG	SAG	Shared_SAG
216	OS12G0165900	Hypothetical conserved gene.	0	2.10583	3.19091	2.92511	2.85054	2.51097	0.307468	2.28659	3.25155	2.78874	2.76692	2.71622	-0.307468	-0.180754	-0.0606353	0.136369	0.0836221	-0.20525	SAG	SAG	Shared_SAG
217	OS01G0225000	Mitochondrial carrier protein domain containing protein.	0	2.13892	3.05594	2.935	2.66803	1.83975	-0.442319	1.72107	2.81826	2.95323	2.64624	1.66493	0.442319	0.417853	0.237688	-0.0182272	0.0217921	0.174827	SAG	SAG	Shared_SAG
218	OS01G0298301	Hypothetical conserved gene.	0	1.4049	2.03018	1.78514	1.64396	1.21038	0.342317	1.08165	1.46631	1.47303	1.37478	1.15815	-0.342317	0.323251	0.56387	0.312109	0.269183	0.0522283	SAG	SAG	Shared_SAG
219	OS01G0300900	Galactose oxidase/kelch, beta-propeller domain containing protein.	0	1.40616	2.04724	1.73244	1.36945	0.666748	-0.489241	0.853068	1.59045	1.53849	1.25263	0.999076	0.489241	0.553096	0.456797	0.193945	0.116823	-0.332328	SAG	SAG	Shared_SAG
220	OS01G0304300	Similar to predicted protein.	0	0.754274	1.15005	0.99912	0.89104	0.576865	-0.191441	0.642712	0.930963	0.688299	0.598245	0.411363	0.191441	0.111561	0.219083	0.310821	0.292796	0.165501	SAG	SAG	Shared_SAG
221	OS01G0390300	Nucleic acid-binding, OB-fold domain containing protein.	0	0.874559	1.31889	1.1795	1.01703	0.596619	-0.358346	0.487359	0.919108	0.812362	0.746374	0.52802	0.358346	0.3872	0.399782	0.367135	0.270652	0.0685989	SAG	SAG	Shared_SAG
222	OS01G0390400	Similar to Met-10+ like family protein.	0	0.988406	1.34756	1.09759	0.945733	0.654811	-0.0555527	0.791666	1.13556	0.959918	0.805591	0.567688	0.0555527	0.19674	0.211999	0.137673	0.140143	0.0871224	SAG	SAG	Shared_SAG
223	OS01G0711000	Similar to Vacuolar ATP synthase subunit B isoform 2 (EC 3.6.3.14) (V-ATPase B subunit 2) (Vacuolar proton pump B subunit 2).	0	0.754663	1.102	1.0481	0.917	0.66415	-0.128123	0.69714	1.04932	0.969459	0.716422	0.495949	0.128123	0.0575233	0.0526841	0.0786439	0.200578	0.168201	SAG	SAG	Shared_SAG
224	OS01G0800500	Purple acid phosphatase, N-terminal domain containing protein.	0	1.26826	1.86366	1.64943	1.13226	0.274254	-0.234076	1.04151	1.68961	1.58547	1.13082	0.329196	0.234076	0.226758	0.174045	0.0639547	0.00143737	-0.0549417	SAG	SAG	Shared_SAG
225	OS01G0832600	Similar to Leucoanthocyanidin dioxygenase-like protein.	0	1.36428	2.02912	1.97684	1.91742	0.648561	0.143641	0.921276	1.4746	2.08285	1.51526	0.539704	-0.143641	0.443001	0.554514	-0.106018	0.402162	0.108857	SAG	SAG	Shared_SAG
226	OS01G0846450	Hypothetical conserved gene.	0	0.909395	1.3832	1.118	0.862885	0.475715	-0.111497	0.744783	1.12564	0.967406	0.683079	0.40577	0.111497	0.164612	0.257559	0.150598	0.179807	0.0699447	SAG	SAG	Shared_SAG
227	OS01G0953000	Hypothetical protein.	0	1.27405	1.81775	1.57105	1.25442	0.502993	0.0381309	0.910331	1.38018	1.18099	1.01139	0.244573	-0.0381309	0.363721	0.43757	0.390051	0.243032	0.25842	SAG	SAG	Shared_SAG
228	OS02G0120300	Nicotinamide N-methyltransferase, putative domain containing protein.	0	1.03656	1.4361	1.19152	1.10748	1.00586	-0.0319517	1.02696	1.43529	1.12869	1.04794	0.882997	0.0319517	0.00959908	0.000812303	0.0628327	0.0595437	0.122867	SAG	SAG	Shared_SAG
229	OS02G0215200	Class-I type histone deacetylase, Vegetative growth	0	1.35804	1.92204	1.68021	1.52363	1.17398	0.420598	1.31845	1.684	1.45137	1.31805	1.06959	-0.420598	0.0395882	0.238032	0.228841	0.205575	0.104386	SAG	SAG	Shared_SAG
230	OS02G0326100	Hypothetical gene.	0	1.38926	2.01427	1.66551	1.43186	1.03889	-0.188437	1.18504	1.74527	1.50462	1.02428	0.939648	0.188437	0.20422	0.269002	0.160891	0.407582	0.0992375	SAG	SAG	Shared_SAG
231	OS02G0328600	Conserved hypothetical protein.	0	0.793189	1.18427	0.869347	0.782877	0.697007	-0.0160713	0.817924	1.14512	0.961004	0.699898	0.696964	0.0160713	-0.0247349	0.0391426	-0.091657	0.0829795	4.3566e-05	SAG	SAG	Shared_SAG
232	OS02G0663900	Similar to Phosphoribosyltransferase (Fragment).	0	1.12246	1.54909	1.14785	1.17798	1.01555	0.108597	0.981649	1.3375	1.03584	0.896565	0.691363	-0.108597	0.140813	0.211594	0.112014	0.281413	0.324183	SAG	SAG	Shared_SAG
233	OS02G0830000	Pentatricopeptide repeat domain containing protein.	0	0.959443	1.27333	0.920486	0.710629	0.487154	-0.18531	0.398518	0.720233	0.591779	0.605946	0.866566	0.18531	0.560925	0.553102	0.328707	0.104683	-0.379412	SAG	SAG	Shared_SAG
234	OS02G0832200	Similar to chloroplast channel forming outer membrane protein.	0	1.085	1.56465	1.27309	1.06702	0.701466	-0.0199203	0.709721	0.985456	0.92593	0.873387	0.786609	0.0199203	0.375277	0.57919	0.347164	0.193634	-0.0851428	SAG	SAG	Shared_SAG
235	OS03G0116800	Similar to F-box protein.	0	0.860267	1.14035	0.811868	0.638167	0.391333	-0.361258	0.401067	0.775105	0.513633	0.597855	0.413087	0.361258	0.4592	0.365243	0.298235	0.0403127	-0.0217533	SAG	SAG	Shared_SAG
236	OS03G0179900	Similar to Avr9/Cf-9 rapidly elicited protein 44 (Fragment).	0	0.867132	1.40033	1.28763	1.08099	0.729107	0.029854	0.938043	1.31074	0.975914	0.876353	0.872095	-0.029854	-0.0709115	0.0895893	0.311714	0.204637	-0.142988	SAG	SAG	Shared_SAG
237	OS03G0628800	Similar to H1flk (Fragment).	0	0.830102	1.06101	0.505234	0.377164	0.492814	-0.539348	0.404393	0.782072	0.494723	0.552414	0.701338	0.539348	0.425708	0.278935	0.0105111	-0.17525	-0.208524	SAG	SAG	Shared_SAG
238	OS03G0698350	Similar to ATATH9 (ABC2 homolog 9).	0	0.68595	1.01127	0.805808	0.726985	0.489555	-0.208391	0.524096	0.854816	0.727554	0.354803	0.263836	0.208391	0.161854	0.156452	0.0782536	0.372182	0.225718	SAG	SAG	Shared_SAG
239	OS03G0796600	Protein of unknown function DUF506, plant family protein.	0	0.974266	1.30359	1.22049	0.854115	0.202278	0.0167378	0.664174	0.985258	1.13321	1.04376	0.567265	-0.0167378	0.310092	0.318329	0.0872811	-0.189643	-0.364987	SAG	SAG	Shared_SAG
240	OS03G0816400	GTP-binding protein, HSR1-related domain containing protein.	0	0.90592	1.25774	1.01475	0.916691	0.688054	-0.0437768	0.898959	1.24083	1.07092	0.89324	0.475568	0.0437768	0.00696095	0.0169102	-0.056168	0.0234517	0.212486	SAG	SAG	Shared_SAG
241	OS04G0477300	Similar to OSIGBa0116M22.6 protein.	0	1.13955	1.63563	1.44942	1.30602	0.980363	-0.0604173	0.883578	1.34227	1.19276	1.10411	0.856482	0.0604173	0.255972	0.293361	0.256664	0.201911	0.123881	SAG	SAG	Shared_SAG
242	OS04G0661300	Similar to H0112G12.10 protein.	0	1.1941	1.60497	1.39853	1.21101	0.777891	-0.177563	0.817991	1.26536	1.11446	1.09802	0.98114	0.177563	0.376112	0.339612	0.284071	0.112993	-0.20325	SAG	SAG	Shared_SAG
243	OS05G0189900	Vegetative storage protein/acid phosphatase domain containing protein.	0	1.8173	2.45005	1.59663	1.42733	1.30678	-0.174705	1.40144	1.9737	1.35373	1.02936	1.00015	0.174705	0.415869	0.476358	0.242898	0.397974	0.306627	SAG	SAG	Shared_SAG
244	OS05G0244700	Aminotransferase, class IV family protein.	0	2.67373	4.05146	3.7747	3.36089	2.4599	0.384373	2.41324	3.51017	3.37293	3.13396	2.45186	-0.384373	0.26049	0.541289	0.401764	0.226926	0.00803969	SAG	SAG	Shared_SAG
245	OS05G0397900	Kinesin, motor region domain containing protein.	0	1.15352	1.50548	1.01611	0.830954	0.526094	-0.397758	0.684282	1.02358	0.636405	0.322082	0.339397	0.397758	0.469238	0.481898	0.379701	0.508872	0.186697	SAG	SAG	Shared_SAG
246	OS06G0226950	Fatty acid hydroxylase domain containing protein.	0	1.06462	1.55821	1.09979	1.00434	0.864312	-0.3085	0.685503	0.996005	0.572433	0.471662	0.559811	0.3085	0.379113	0.562206	0.527357	0.532675	0.304501	SAG	SAG	Shared_SAG
247	OS06G0712400	Protein of unknown function DUF544 family protein.	0	0.814528	1.16254	0.96201	0.885568	0.636516	-0.33737	0.50013	0.853757	0.623489	0.453573	0.47387	0.33737	0.314398	0.308779	0.338522	0.431995	0.162646	SAG	SAG	Shared_SAG
248	OS07G0142900	Aldo/keto reductase family protein.	0	1.73789	2.46435	1.97857	1.80306	1.49562	-0.035844	1.76859	2.38682	1.90965	1.63278	1.23145	0.035844	-0.0307038	0.0775319	0.0689106	0.170279	0.264169	SAG	SAG	Shared_SAG
249	OS07G0164700	Similar to Helicase-like protein [Oryza sativa (japonica cultivar-group)].	0	0.731555	1.21812	0.947897	0.743013	0.62847	-0.516205	0.609885	1.13183	0.809051	0.743242	0.712864	0.516205	0.12167	0.086285	0.138846	-0.00022867	-0.0843937	SAG	SAG	Shared_SAG
250	OS07G0691300	Wound-induced protein, Wun1, subgroup domain containing protein.	0	0.947619	1.37442	1.04012	0.836305	0.385489	0.287711	0.903955	1.31168	0.858976	0.820864	0.859581	-0.287711	0.0436639	0.0627389	0.181142	0.0154405	-0.474092	SAG	SAG	Shared_SAG
251	OS09G0525700	Similar to Generative cell specific-1.	0	0.741909	1.03865	0.878953	0.712615	0.441968	-0.32313	0.543901	0.852994	0.629473	0.348363	0.0910373	0.32313	0.198007	0.185653	0.24948	0.364252	0.350931	SAG	SAG	Shared_SAG
252	OS09G0539200	Similar to Relative to SR12 protein (Fragment).	0	1.53123	2.15845	1.79822	1.6199	1.22521	0.381242	1.62075	1.97563	1.50645	1.18531	0.998488	-0.381242	-0.089519	0.182827	0.291766	0.434589	0.22672	SAG	SAG	Shared_SAG
253	OS10G0183500	Conserved hypothetical protein.	0	0.927678	1.23162	1.1981	1.07323	0.682793	-0.328099	0.868856	1.33992	1.04094	0.857025	0.618584	0.328099	0.0588223	-0.1083	0.157161	0.216204	0.0642094	SAG	SAG	Shared_SAG
254	OS10G0476300	Similar to casein kinase I isoform delta-like.	0	0.701192	1.07604	0.953208	0.713243	0.750752	-0.163346	0.573773	0.858709	0.708328	0.626068	0.312049	0.163346	0.127419	0.217335	0.244881	0.0871744	0.438703	SAG	SAG	Shared_SAG
255	OS12G0116400	Similar to WRKY DNA binding domain containing protein, expressed.	0	0.953165	1.47768	1.23854	1.0705	0.750247	-0.12534	0.651193	1.04373	0.985029	1.06466	0.820214	0.12534	0.301972	0.433946	0.253511	0.00583881	-0.0699672	SAG	SAG	Shared_SAG
256	LOC_Osp1g00560	ribosomal protein L33	0	1.26323	1.79389	1.73735	1.72169	1.53346	0.130244	1.00217	1.34114	1.39261	1.33978	1.04289	-0.130244	0.261059	0.452744	0.344744	0.381911	0.490571	SAG	SAG	Shared_SAG
257	OS01G0180700	Hypothetical conserved gene.	0	1.23016	1.79795	1.61368	1.65576	1.48346	-0.266248	0.87071	1.36886	1.33722	1.38109	1.36388	0.266248	0.359447	0.429089	0.276459	0.274675	0.119586	SAG	SAG	Shared_SAG
258	OS01G0204000	DNA polymerase subunit Cdc27 domain containing protein.	0	0.779078	1.17688	1.11186	1.09003	0.960666	-0.168539	0.675217	1.06234	0.994483	0.832271	0.511483	0.168539	0.103861	0.114543	0.117374	0.257763	0.449183	SAG	SAG	Shared_SAG
259	OS01G0235200	Conserved hypothetical protein.	0	0.777414	1.18575	1.09199	1.11908	1.01623	-0.272916	0.618284	1.06185	0.929726	0.911648	0.854563	0.272916	0.159129	0.123892	0.162267	0.207431	0.161667	SAG	SAG	Shared_SAG
260	OS01G0541900	Protein kinase, core domain containing protein.	0	0.78822	1.1873	1.02278	0.973235	0.923105	-0.444594	0.468912	0.840824	0.700939	0.615287	0.587104	0.444594	0.319308	0.346475	0.321843	0.357948	0.336001	SAG	SAG	Shared_SAG
261	OS01G0747500	Similar to Dihydroorotase (EC 3.5.2.3).	0	1.44592	2.07028	1.89434	1.85012	1.64859	-0.233957	1.25173	1.92205	1.58094	1.48187	1.22588	0.233957	0.194182	0.14823	0.313401	0.368244	0.422703	SAG	SAG	Shared_SAG
262	OS01G0801000	Similar to Apurinic endonuclease-redox protein (DNA-(apurinic or apyrimidinic site) lyase) (EC 4.2.99.18).	0	0.678377	1.03911	0.833289	0.995724	0.906544	-0.377427	0.317637	0.627762	0.671174	0.429273	0.519867	0.377427	0.36074	0.411346	0.162115	0.566452	0.386677	SAG	SAG	Shared_SAG
263	OS02G0488600	Armadillo-like helical domain containing protein.	0	1.04047	1.53352	1.32907	1.29881	1.15466	-0.032351	0.736635	1.1188	0.97246	1.05829	1.12918	0.032351	0.303835	0.414716	0.35661	0.240519	0.0254759	SAG	SAG	Shared_SAG
264	OS02G0537500	Similar to E2F homolog.	0	0.748139	1.15046	1.09767	1.12566	0.978472	-0.348789	0.564337	0.985291	0.884359	0.909196	0.893743	0.348789	0.183801	0.165172	0.213307	0.216468	0.0847297	SAG	SAG	Shared_SAG
265	OS02G0596900	Actin/actin-like family protein.	0	0.676778	1.06255	0.981876	1.00496	0.837523	-0.435344	0.249019	0.539612	0.574443	0.689551	0.695634	0.435344	0.427759	0.522942	0.407432	0.315406	0.141889	SAG	SAG	Shared_SAG
266	OS02G0679200	Pentatricopeptide repeat domain containing protein.	0	0.963439	1.20454	0.929061	0.918404	0.968758	-0.337467	0.425875	0.674858	0.42102	0.663588	1.0446	0.337467	0.537565	0.529687	0.50804	0.254815	-0.0758426	SAG	SAG	Shared_SAG
267	OS03G0309800	Similar to PPR2.	0	0.75207	1.09251	1.02583	1.04575	0.896105	-0.373007	0.389032	0.711326	0.571173	0.607064	0.620152	0.373007	0.363037	0.381187	0.454659	0.438691	0.275953	SAG	SAG	Shared_SAG
268	OS03G0314200	Cas1p-like family protein.	0	0.847395	1.23731	1.0625	1.02969	0.926451	-0.234232	0.653446	1.07245	0.889245	0.821078	0.739312	0.234232	0.193949	0.164862	0.173259	0.20861	0.18714	SAG	SAG	Shared_SAG
269	OS03G0348200	Terpene synthase-like domain containing protein.	0	1.04867	1.47841	0.833532	0.829167	1.02014	-0.129249	0.676062	0.953731	0.374636	0.463803	0.924307	0.129249	0.372604	0.524681	0.458896	0.365364	0.0958373	SAG	SAG	Shared_SAG
270	OS03G0355800	Similar to Diphthine synthase (EC 2.1.1.98) (Diphthamide biosynthesis methyltransferase).	0	1.01011	1.41304	1.10284	1.05077	0.999096	-0.272649	0.565476	1.00429	0.746254	0.826547	0.728987	0.272649	0.444638	0.40875	0.356587	0.224226	0.270109	SAG	SAG	Shared_SAG
271	OS03G0640800	Similar to HD-Zip protein (Homeodomain transcription factor) (ATHB-14) (Homeodomain-leucine zipper protein 14).	0	0.960997	1.40699	1.32694	1.32111	1.24827	-0.388186	0.772449	1.27075	0.89449	0.943179	1.0668	0.388186	0.188548	0.136246	0.432447	0.377931	0.181472	SAG	SAG	Shared_SAG
272	OS03G0649000	Conserved hypothetical protein.	0	1.00862	1.447	1.17629	1.33117	1.51334	-0.277503	0.925031	1.33405	1.04819	0.973856	1.2671	0.277503	0.0835931	0.112949	0.128102	0.357318	0.246243	SAG	SAG	Shared_SAG
273	OS03G0826500	Anthranilate synthase alpha 1 subunit.	0	1.22577	1.82619	1.73165	1.79119	1.84488	-0.458795	0.936901	1.55612	1.38588	1.46014	1.44834	0.458795	0.288865	0.270073	0.34577	0.331049	0.396534	SAG	SAG	Shared_SAG
274	OS04G0185100	DNA replication factor CDT1-like domain containing protein.	0	0.881308	1.36077	1.56136	1.54631	1.21191	0.146252	0.870971	1.29324	1.09512	1.15301	1.04345	-0.146252	0.0103374	0.067532	0.466247	0.393302	0.168463	SAG	SAG	Shared_SAG
275	OS04G0250700	Uncharacterised protein family UPF0307 domain containing protein.	0	0.557197	0.904859	0.96695	1.02725	0.884144	-0.398044	0.132893	0.487197	0.561329	0.762982	0.490044	0.398044	0.424305	0.417662	0.405621	0.264266	0.3941	SAG	SAG	Shared_SAG
276	OS04G0448550	Hypothetical protein.	0	1.16205	1.59269	1.1904	1.08141	0.911407	-0.399798	0.58668	1.0254	0.716924	0.79565	1.1885	0.399798	0.575372	0.567285	0.473477	0.285761	-0.27709	SAG	SAG	Shared_SAG
277	OS04G0490600	Nucleotide-sugar transporter family protein.	0	0.674598	1.06071	0.847326	0.855835	0.843554	-0.105188	0.574217	0.82755	0.600657	0.719691	0.914252	0.105188	0.100381	0.233158	0.246669	0.136144	-0.0706986	SAG	SAG	Shared_SAG
278	OS04G0648700	DNA repair nuclease, XPF-type/Helicase domain containing protein.	0	0.995686	1.4168	1.32274	1.24642	1.06468	-0.208492	0.623341	1.04639	1.02364	1.00919	1.03431	0.208492	0.372345	0.370406	0.299109	0.237233	0.030372	SAG	SAG	Shared_SAG
279	OS04G0683900	Protein of unknown function DUF296 domain containing protein.	0	0.77944	1.15622	1.03909	1.08904	1.05651	-0.235586	0.560718	0.900924	0.64807	0.779842	0.999626	0.235586	0.218722	0.255296	0.391022	0.309195	0.056885	SAG	SAG	Shared_SAG
280	OS05G0123400	Protein of unknown function DUF295 domain containing protein.	0	0.952904	1.35803	1.2269	1.18613	1.20756	-0.0925748	0.685766	1.0566	1.02026	0.922805	0.853596	0.0925748	0.267138	0.301425	0.20664	0.263323	0.353967	SAG	SAG	Shared_SAG
281	OS05G0482700	Similar to 2,3-bisphosphoglycerate-independent phosphoglycerate mutase (EC 5.4.2.1) (Phosphoglyceromutase) (BPG-independent PGAM) (PGAM-I).	0	0.709555	1.13689	1.11362	1.17626	1.11748	-0.247184	0.351977	0.69118	0.80673	0.86829	1.05332	0.247184	0.357577	0.445714	0.306889	0.307966	0.0641659	SAG	SAG	Shared_SAG
282	OS05G0586700	Conserved hypothetical protein.	0	1.21494	1.81095	1.77861	1.68209	1.13434	-0.0299875	0.909244	1.34942	1.27311	1.33581	1.00471	0.0299875	0.305694	0.461528	0.505498	0.346282	0.129629	SAG	SAG	Shared_SAG
283	OS06G0112000	Pentatricopeptide repeat domain containing protein.	0	1.23342	1.68441	1.55914	1.64106	1.60815	-0.147432	0.958663	1.43386	1.21748	1.18862	1.03208	0.147432	0.274755	0.250553	0.341659	0.452436	0.57607	SAG	SAG	Shared_SAG
284	OS06G0698802	Hypothetical conserved gene.	0	1.29058	1.7392	1.53466	1.64386	1.66257	-0.0967169	1.0293	1.41793	1.13615	1.25474	1.69143	0.0967169	0.261278	0.321273	0.398519	0.389123	-0.0288583	SAG	SAG	Shared_SAG
285	OS07G0191600	Protein of unknown function DUF569 domain containing protein.	0	1.12995	1.6289	1.26073	1.18645	1.07263	-0.010798	0.840623	1.23561	0.824869	0.834279	0.846991	0.010798	0.289331	0.393289	0.435858	0.352174	0.225635	SAG	SAG	Shared_SAG
286	OS07G0204900	Similar to Zeta-carotene desaturase (Fragment).	0	0.718332	1.11237	1.1434	1.25221	1.30059	-0.415675	0.326253	0.722813	0.675312	0.75565	0.727592	0.415675	0.392079	0.389562	0.468088	0.496564	0.572997	SAG	SAG	Shared_SAG
287	OS08G0248800	Similar to Aspartate carbamoyltransferase 3, chloroplast precursor (EC 2.1.3.2) (Aspartate transcarbamylase 3) (ATCase 3).	0	1.2553	1.81503	1.74077	1.86771	1.76311	0.193634	0.941256	1.29499	1.40586	1.50536	1.36464	-0.193634	0.314043	0.520046	0.334907	0.36235	0.398465	SAG	SAG	Shared_SAG
288	OS08G0461100	Hypothetical conserved gene.	0	0.82504	1.30715	1.29084	1.38417	1.40869	-0.0761496	0.792281	1.24957	1.16205	1.07254	0.830726	0.0761496	0.0327592	0.0575868	0.128792	0.311627	0.577962	SAG	SAG	Shared_SAG
289	OS08G0546400	UBX domain containing protein.	0	0.805719	1.16284	0.9495	0.982433	0.943758	-0.517063	0.43086	0.91966	0.812367	0.661033	0.460737	0.517063	0.374859	0.243182	0.137133	0.321399	0.483021	SAG	SAG	Shared_SAG
290	OS09G0518600	Conserved hypothetical protein.	0	0.840542	1.25896	1.02443	1.0298	1.13188	-0.244023	0.733321	1.06701	0.959598	0.802552	0.667939	0.244023	0.107221	0.191949	0.0648343	0.22725	0.463945	SAG	SAG	Shared_SAG
291	OS11G0448000	Protein kinase, catalytic domain domain containing protein.	0	1.07777	1.52129	1.25083	1.17307	1.02322	-0.151093	0.691971	1.08692	1.02133	0.867968	0.883896	0.151093	0.3858	0.434367	0.229494	0.305106	0.139325	SAG	SAG	Shared_SAG
292	OS12G0143400	Similar to RED family protein.	0	0.694536	1.12015	1.04098	0.943388	0.669095	-0.274994	0.443245	0.795126	0.748909	0.734108	0.543094	0.274994	0.251291	0.325024	0.292075	0.209281	0.126002	SAG	SAG	Shared_SAG
293	OS12G0621100	Similar to Filamentous flower-like yabby protein (Fragment).	0	0.918877	1.2451	1.24441	1.30733	1.37118	-0.0340744	0.545406	0.859547	0.820682	0.941948	1.10963	0.0340744	0.37347	0.385555	0.423728	0.365383	0.261551	SAG	SAG	Shared_SAG
294	OS01G0218100	Helix-loop-helix DNA-binding domain containing protein.	0	1.00874	1.44328	1.23647	1.08581	0.809379	0.416951	1.34075	1.66565	1.60496	1.50409	1.24141	-0.416951	-0.332013	-0.222371	-0.368483	-0.418281	-0.432028	SAG	SAG	Shared_SAG
295	OS01G0504500	Similar to Transparent testa 12 protein.	0	0.813443	1.21148	1.04645	0.868103	0.591365	0.213327	1.18895	1.45623	1.21655	1.00735	0.701061	-0.213327	-0.375505	-0.24475	-0.170099	-0.13925	-0.109696	SAG	SAG	Shared_SAG
296	OS01G0658900	OSBZ8.	0	1.23378	1.83535	1.67524	1.58258	1.08224	0.194009	1.31905	1.95128	1.69281	1.55258	1.23413	-0.194009	-0.0852669	-0.115934	-0.0175648	0.0300005	-0.151891	SAG	SAG	Shared_SAG
297	OS01G0814300	Pentatricopeptide repeat domain containing protein.	0	0.920971	1.30779	1.02374	1.06152	0.805363	0.0183678	0.978095	1.36923	1.13941	0.947279	0.501353	-0.0183678	-0.0571246	-0.0614437	-0.115673	0.114238	0.304011	SAG	SAG	Shared_SAG
298	OS01G0846400	Conserved hypothetical protein.	0	2.07585	3.07928	2.46525	2.36449	2.14496	0.333697	2.41147	3.24007	2.85502	2.57858	2.18855	-0.333697	-0.335618	-0.160789	-0.389769	-0.214085	-0.0435934	SAG	SAG	Shared_SAG
299	OS01G0859500	Similar to Basic leucine zipper protein (Liguleless2).	0	0.724186	1.05975	0.902279	0.785561	0.518783	0.107173	1.08997	1.58467	1.46028	1.18656	0.601013	-0.107173	-0.36578	-0.52492	-0.558002	-0.400999	-0.0822296	SAG	SAG	Shared_SAG
300	OS02G0174500	Hypothetical gene.	0	0.834608	1.17554	1.17137	1.27447	1.2667	0.204557	1.25299	1.72198	1.53463	1.26822	0.980481	-0.204557	-0.418377	-0.546439	-0.363256	0.00624747	0.286219	SAG	SAG	Shared_SAG
301	OS02G0218600	Similar to Protein kinase.	0	0.895938	1.27451	1.10625	1.07271	1.00096	-0.237708	1.13943	1.68981	1.34359	1.29019	1.09978	0.237708	-0.243495	-0.415299	-0.237339	-0.217475	-0.0988222	SAG	SAG	Shared_SAG
302	OS02G0705500	Helix-loop-helix DNA-binding domain containing protein.	0	0.835184	1.21983	1.31944	1.15115	0.650862	-0.403172	1.10982	1.72371	1.36856	1.12663	0.61964	0.403172	-0.274639	-0.503876	-0.0491262	0.0245205	0.0312224	SAG	SAG	Shared_SAG
303	OS02G0745100	Aquaporin NIP III subfamily protein, Aquaporin, Silicon influx transporter, Arsenic species (As) uptake, Arsenite efflux, Selenite (Se) uptake, Water transport	0	1.1103	1.72515	1.81972	1.69566	1.36476	-0.204216	1.35592	2.09073	2.00223	1.85798	1.54475	0.204216	-0.245627	-0.365577	-0.182511	-0.162322	-0.179983	SAG	SAG	Shared_SAG
304	OS03G0162000	Flavin-containing monooxygenase (FMO), Auxin biosynthesis	0	1.11272	1.63918	1.4158	1.44131	1.4324	0.480611	1.58391	2.06836	1.87322	1.6273	1.056	-0.480611	-0.471192	-0.429183	-0.45742	-0.185988	0.376392	SAG	SAG	Shared_SAG
305	OS04G0436800	Pentatricopeptide repeat domain containing protein.	0	1.02901	1.42026	1.15463	1.19555	1.1516	0.405058	1.132	1.38478	1.42895	1.13677	0.742938	-0.405058	-0.102997	0.0354829	-0.274322	0.0587817	0.40866	SAG	SAG	Shared_SAG
306	OS04G0502800	Similar to Nodulin-like protein.	0	0.859128	1.27096	1.14218	1.16622	1.0432	-0.0504669	0.988309	1.45078	1.32909	1.25383	1.01177	0.0504669	-0.12918	-0.179819	-0.186907	-0.0876021	0.0314322	SAG	SAG	Shared_SAG
307	OS11G0160100	Zinc finger, RING/FYVE/PHD-type domain containing protein.	0	0.936173	1.40592	1.3819	1.32552	1.03557	0.282741	1.20193	1.64232	1.60933	1.47757	1.07692	-0.282741	-0.265753	-0.2364	-0.227436	-0.15205	-0.0413546	SAG	SAG	Shared_SAG
308	LOC_Osp1g00240	RNA polymerase beta chain	0	0.839324	1.37897	1.36785	1.45478	1.95624	-0.317295	0.457196	0.925079	1.37648	1.61798	1.70818	0.317295	0.382128	0.453894	-0.00862986	-0.163203	0.248067	SAG	SAG	Shared_SAG
309	LOC_Osp1g00260	RNA polymerase beta'' subunit	0	0.790807	1.24113	1.15592	1.15186	1.51611	-0.385718	0.61821	1.01841	1.02621	1.22957	1.39912	0.385718	0.172597	0.222717	0.129711	-0.0777118	0.11699	SAG	SAG	Shared_SAG
310	OS01G0107400	Conserved hypothetical protein.	0	0.856313	1.22008	0.832797	1.02936	1.34505	-0.0336296	0.575032	0.956185	0.855014	1.0937	1.26449	0.0336296	0.281281	0.263897	-0.0222171	-0.0643404	0.0805651	SAG	SAG	Shared_SAG
311	OS01G0132800	Peptidyl-tRNA hydrolase family protein.	0	0.796284	1.23874	1.40018	1.64704	1.86528	-0.172065	0.529765	0.969935	0.826457	1.14571	1.49968	0.172065	0.266518	0.268808	0.573719	0.501331	0.365598	SAG	SAG	Shared_SAG
312	OS01G0153400	Similar to tRNA synthetase class II (D, K and N) family protein.	0	0.537346	0.824423	0.831925	0.987881	1.13089	-0.160391	0.486822	0.807254	0.821157	0.913512	0.988462	0.160391	0.0505239	0.0171696	0.0107679	0.0743697	0.142429	SAG	SAG	Shared_SAG
313	OS01G0170600	Hypothetical conserved gene.	0	0.446929	0.85275	0.971329	1.32263	1.69968	-0.310825	0.466687	1.00837	1.04384	1.2082	1.39774	0.310825	-0.0197581	-0.155621	-0.0725059	0.11443	0.301945	SAG	SAG	Shared_SAG
314	OS01G0328700	FAD-dependent pyridine nucleotide-disulphide oxidoreductase domain containing protein.	0	0.287258	0.399858	0.248225	0.69044	1.21101	-0.552307	0.157027	0.449833	0.204444	0.553923	0.820649	0.552307	0.130231	-0.0499752	0.0437815	0.136517	0.390361	SAG	SAG	Shared_SAG
315	OS01G0623200	Similar to C4-dicarboxylate transporter/malic acid transport protein.	0	1.17073	1.84516	1.91452	2.41906	3.11445	-0.249865	1.01317	1.64568	1.51726	2.04158	2.83956	0.249865	0.157559	0.19948	0.397257	0.377479	0.27489	SAG	SAG	Shared_SAG
316	OS01G0662700	Similar to Naphthoate synthase (EC 4.1.3.36).	0	0.288023	0.63242	0.717041	1.00867	1.45771	-0.541303	0.244504	0.641662	0.47204	0.762901	0.983187	0.541303	0.0435189	-0.00924246	0.245001	0.24577	0.47452	SAG	SAG	Shared_SAG
317	OS01G0685100	Conserved hypothetical protein.	0	0.865733	1.36182	1.35528	1.56967	1.97644	-0.335791	0.614058	1.12905	1.04998	1.35912	1.8631	0.335791	0.251675	0.232773	0.305297	0.210547	0.113341	SAG	SAG	Shared_SAG
318	OS01G0687500	Methionine tRNA Formyltransferase-like domain containing protein.	0	0.61515	0.886203	0.757588	0.914674	1.18524	-0.539311	0.306392	0.671858	0.50633	0.681567	0.866964	0.539311	0.308758	0.214345	0.251258	0.233106	0.318281	SAG	SAG	Shared_SAG
319	OS01G0748000	Similar to Dynamin family protein.	0	0.509955	0.753746	0.628966	0.78054	1.03215	-0.211843	0.371251	0.754075	0.596024	0.674333	0.788853	0.211843	0.138705	-0.000328793	0.0329423	0.106207	0.2433	SAG	SAG	Shared_SAG
320	OS01G0773100	Similar to F20D22.3 protein.	0	0.725332	1.11476	1.0733	1.29547	1.39619	-0.113555	0.65803	0.850861	0.735976	0.859673	1.02227	0.113555	0.0673018	0.263899	0.337324	0.435797	0.373925	SAG	SAG	Shared_SAG
321	OS01G0780800	SAND domain containing protein.	0	0.46341	0.784926	0.933542	1.19531	1.44894	-0.573507	0.437539	0.894325	0.827387	0.970519	1.38086	0.573507	0.0258707	-0.109399	0.106154	0.224796	0.0680884	SAG	SAG	Shared_SAG
322	OS01G0850100	Similar to Phosphatidic acid phosphatase-like protein.	0	0.579532	0.874811	0.791268	1.06709	1.40419	0.100696	0.53711	0.732206	0.583228	0.726948	1.19433	-0.100696	0.0424221	0.142605	0.20804	0.340143	0.209862	SAG	SAG	Shared_SAG
323	OS01G0908301	Non-protein coding transcript.	0	0.886208	1.26657	1.06224	1.31803	1.66574	-0.197796	0.639004	1.03321	0.936518	1.09643	1.29435	0.197796	0.247204	0.233362	0.125725	0.221602	0.371388	SAG	SAG	Shared_SAG
324	OS01G0909500	Hypothetical conserved gene.	0	0.814525	1.33835	1.2005	1.58671	1.9713	-0.154915	0.841333	1.33359	1.16968	1.54642	1.96069	0.154915	-0.0268079	0.00476804	0.0308203	0.0402903	0.0106149	SAG	SAG	Shared_SAG
325	OS01G0920300	Methyltransferase small domain containing protein.	0	0.538747	0.792868	0.761106	0.911147	1.01709	-0.460364	0.0930627	0.377797	0.35227	0.550805	0.712391	0.460364	0.445684	0.41507	0.408836	0.360342	0.304695	SAG	SAG	Shared_SAG
326	OS01G0924100	Non-protein coding transcript.	0	0.959246	1.29417	1.02394	1.23627	1.58711	-0.234838	0.552477	0.928094	0.642204	1.03867	1.15304	0.234838	0.406769	0.366072	0.381733	0.197599	0.434072	SAG	SAG	Shared_SAG
327	OS01G0958100	Similar to chloroplast SRP receptor cpFtsY precursor.	0	0.380435	0.639177	0.655036	0.970884	1.33501	-0.48706	0.357241	0.699546	0.515529	0.761094	0.849178	0.48706	0.0231932	-0.0603694	0.139508	0.209791	0.485832	SAG	SAG	Shared_SAG
328	OS01G0971100	Drought induced 19 family protein.	0	0.972816	1.41069	1.15407	1.5042	2.06171	0.0435209	0.861303	1.2384	1.11032	1.47113	1.98953	-0.0435209	0.111513	0.172285	0.043752	0.0330722	0.0721805	SAG	SAG	Shared_SAG
329	OS01G0973400	Similar to radical SAM domain-containing protein.	0	0.464756	0.746725	0.800899	0.965944	1.10374	-0.242486	0.28798	0.606504	0.509864	0.750765	0.779171	0.242486	0.176775	0.14022	0.291035	0.215179	0.324569	SAG	SAG	Shared_SAG
330	OS02G0160250	Hypothetical conserved gene.	0	0.445578	0.790296	1.03287	1.17492	1.19482	-0.364365	0.512489	0.92001	0.970342	1.01611	0.971524	0.364365	-0.0669111	-0.129714	0.0625288	0.158814	0.223294	SAG	SAG	Shared_SAG
331	OS02G0170000	Conserved hypothetical protein.	0	0.735338	1.15652	0.924864	1.33701	1.95635	-0.520484	0.649186	1.22819	0.994555	1.2562	1.63635	0.520484	0.0861523	-0.0716738	-0.0696908	0.0808049	0.320003	SAG	SAG	Shared_SAG
332	OS02G0296800	Cobalamin (vitamin B12) biosynthesis CbiX domain containing protein.	0	0.595926	0.882863	0.798723	0.911693	1.04338	-0.135226	0.472684	0.793167	0.608519	0.73886	0.938514	0.135226	0.123242	0.0896957	0.190203	0.172833	0.104869	SAG	SAG	Shared_SAG
333	OS02G0507400	Protein of unknown function DUF493 family protein.	0	1.64447	2.36771	2.16086	2.41164	2.56185	-0.0858958	1.32384	1.91097	1.76703	2.30896	2.38283	0.0858958	0.320638	0.456737	0.393829	0.102689	0.179023	SAG	SAG	Shared_SAG
334	OS02G0527300	Similar to Heat shock transcription factor 31 (Fragment).	0	0.686041	1.19514	1.15243	1.42401	1.62406	-0.00501065	0.563731	0.935589	0.828855	1.04665	1.50351	0.00501065	0.12231	0.259554	0.323576	0.377356	0.120547	SAG	SAG	Shared_SAG
335	OS02G0592200	Similar to alkaline phosphatase D.	0	1.09549	1.59406	1.52974	1.77171	1.95057	-0.117687	1.01717	1.65941	1.45895	1.62774	1.78752	0.117687	0.0783186	-0.0653507	0.0707927	0.143975	0.163051	SAG	SAG	Shared_SAG
336	OS02G0651000	Uncharacterised protein family UPF0406 domain containing protein.	0	0.388563	0.461121	0.398613	0.656802	1.06389	-0.216571	0.262252	0.48104	0.337672	0.593354	1.00197	0.216571	0.126311	-0.0199188	0.0609413	0.0634474	0.0619111	SAG	SAG	Shared_SAG
337	OS02G0699433	Hypothetical conserved gene.	0	0.496553	0.824112	0.895466	1.18794	1.36379	-0.226515	0.359451	0.677586	0.658605	0.909403	1.3167	0.226515	0.137101	0.146527	0.236861	0.278538	0.0470818	SAG	SAG	Shared_SAG
338	OS02G0699466	Conserved hypothetical protein.	0	0.844946	1.27537	1.21404	1.66136	1.99151	-0.0068262	0.96704	1.15845	1.05555	1.55949	2.19638	0.0068262	-0.122093	0.116916	0.158491	0.101874	-0.204876	SAG	SAG	Shared_SAG
339	OS02G0725200	SET domain containing protein.	0	0.465379	0.794046	0.916199	1.22608	1.52521	-0.512207	0.44071	0.896732	0.892731	1.08561	1.17802	0.512207	0.0246687	-0.102685	0.0234688	0.14047	0.347198	SAG	SAG	Shared_SAG
340	OS02G0736800	Conserved hypothetical protein.	0	0.767286	1.07523	0.860928	1.17551	1.5611	-0.0149813	0.651631	0.941179	0.458106	0.789945	1.44016	0.0149813	0.115655	0.134049	0.402822	0.385564	0.120945	SAG	SAG	Shared_SAG
341	OS02G0751600	Peptidyl-prolyl cis-trans isomerase, FKBP-type domain containing protein.	0	0.642815	0.918945	0.766899	1.00205	1.16067	-0.436747	0.236282	0.476818	0.214926	0.642169	1.0884	0.436747	0.406533	0.442128	0.551973	0.359878	0.0722728	SAG	SAG	Shared_SAG
342	OS03G0126300	Similar to cDNA clone:001-042-G03, full insert sequence.	0	0.191537	0.422542	0.650141	0.977492	1.21784	-0.406607	0.128326	0.517273	0.585433	0.910828	0.94276	0.406607	0.0632111	-0.0947314	0.0647079	0.0666644	0.275083	SAG	SAG	Shared_SAG
343	OS03G0230300	Poly(ADP-ribose) polymerase, catalytic region domain containing protein.	0	1.2493	1.8927	1.64466	1.84342	2.21846	-0.41087	0.739957	1.38123	1.33146	1.77972	2.34035	0.41087	0.509345	0.511479	0.313202	0.0637027	-0.121889	SAG	SAG	Shared_SAG
344	OS03G0412800	Similar to Glucose-6-phosphate dehydrogenase precursor.	0	0.438797	0.663556	0.670194	0.890795	1.22164	-0.0958221	0.481379	0.746555	0.607543	0.745193	0.988663	0.0958221	-0.042582	-0.0829991	0.0626511	0.145602	0.232974	SAG	SAG	Shared_SAG
345	OS03G0704000	Similar to 30S ribosomal protein S13.	0	0.234102	0.444394	0.590496	0.810824	1.04208	-0.482166	-0.00114601	0.294578	0.270963	0.643211	0.732905	0.482166	0.235248	0.149816	0.319532	0.167613	0.309176	SAG	SAG	Shared_SAG
346	OS03G0712400	Similar to atypical receptor-like kinase MARK.	0	0.640581	1.04613	0.692425	1.04536	1.22817	-0.41264	0.600445	1.04106	0.808522	1.04332	1.25131	0.41264	0.0401365	0.0050721	-0.116097	0.00204191	-0.0231306	SAG	SAG	Shared_SAG
347	OS03G0713000	Similar to Chloroplast threonine deaminase 1.	0	0.947364	1.28226	0.937569	1.15003	1.53059	0.186354	0.777385	0.989357	0.761532	1.02451	1.36477	-0.186354	0.169979	0.292902	0.176037	0.125514	0.165819	SAG	SAG	Shared_SAG
348	OS03G0736400	Protein of unknown function methylase putative domain containing protein.	0	1.44744	2.1381	1.96881	2.4501	2.90086	-0.00197959	1.50007	2.14535	1.8752	2.2643	2.59725	0.00197959	-0.052629	-0.00724842	0.0936117	0.185807	0.303603	SAG	SAG	Shared_SAG
349	OS03G0769600	ResB-like family protein.	0	0.461643	0.74246	0.84258	1.22087	1.62293	-0.163165	0.471063	0.728017	0.700286	0.92918	1.33975	0.163165	-0.00942081	0.0144427	0.142294	0.291691	0.283184	SAG	SAG	Shared_SAG
350	OS03G0799700	GTP1/OBG subdomain containing protein.	0	0.488993	0.803833	0.924601	1.10036	1.25838	-0.529191	0.152826	0.570126	0.61104	0.846784	0.871613	0.529191	0.336166	0.233707	0.313561	0.25358	0.38677	SAG	SAG	Shared_SAG
351	OS03G0821200	Similar to Zn finger protein (Fragment).	0	0.54438	0.825935	0.778659	0.772859	1.06329	-0.107866	0.47174	0.764251	0.746158	0.830384	0.945714	0.107866	0.07264	0.061684	0.0325011	-0.0575256	0.117573	SAG	SAG	Shared_SAG
352	OS03G0827700	Similar to ATP-dependent RNA helicase.	0	1.07522	1.7379	1.89593	2.43058	2.84937	-0.323957	1.16487	1.865	1.7968	2.17177	2.51503	0.323957	-0.0896444	-0.127101	0.099125	0.258813	0.334336	SAG	SAG	Shared_SAG
353	OS04G0126900	Similar to H0124E07.4 protein.	0	0.547765	0.765448	0.784863	0.794656	1.03394	-0.32183	0.343329	0.768005	0.822392	0.990373	1.00244	0.32183	0.204435	-0.00255651	-0.037529	-0.195717	0.0314991	SAG	SAG	Shared_SAG
354	OS04G0464800	Similar to OSIGBa0130P02.2 protein.	0	1.3175	1.91029	1.88877	2.19604	2.41951	-0.210495	1.16007	1.85	1.65901	1.87854	2.05312	0.210495	0.157428	0.0602914	0.229763	0.317499	0.366389	SAG	SAG	Shared_SAG
355	OS04G0528400	Similar to ABC transporter.	0	0.674333	0.987827	0.84629	0.968735	1.07742	-0.25185	0.386475	0.764446	0.726007	0.898555	1.09355	0.25185	0.287858	0.22338	0.120283	0.0701796	-0.0161309	SAG	SAG	Shared_SAG
356	OS04G0564700	WD40 repeat domain containing protein.	0	0.856638	1.31066	1.27672	1.53851	1.91498	-0.397319	0.881171	1.4701	1.20333	1.20835	1.47349	0.397319	-0.024533	-0.159435	0.073391	0.330153	0.441489	SAG	SAG	Shared_SAG
357	OS04G0583900	Similar to LHY protein.	0	1.87575	2.59081	1.92948	2.68563	3.77066	-0.273226	1.87196	2.77095	2.17172	2.69009	3.65056	0.273226	0.00379235	-0.18014	-0.242237	-0.00445578	0.120099	SAG	SAG	Shared_SAG
358	OS04G0620066	Similar to MRP-like ABC transporter (Fragment).	0	0.447287	0.721	0.709441	0.992462	1.31948	-0.184493	0.506877	0.777186	0.714316	0.627758	0.97949	0.184493	-0.0595902	-0.056185	-0.00487471	0.364705	0.339988	SAG	SAG	Shared_SAG
359	OS04G0636200	Hpt domain containing protein.	0	1.08113	1.63053	1.35689	1.64871	1.95263	-0.322849	0.883301	1.52965	1.04755	1.32771	1.57785	0.322849	0.197832	0.100889	0.309342	0.320999	0.374782	SAG	SAG	Shared_SAG
360	OS04G0643200	Amidase family protein.	0	0.779757	1.24918	1.42365	1.65064	1.825	-0.208943	0.465978	0.902986	1.00722	1.13474	1.3887	0.208943	0.313779	0.346191	0.416428	0.515905	0.436303	SAG	SAG	Shared_SAG
361	OS04G0660500	Armadillo-type fold domain containing protein.	0	0.53257	0.867799	0.88236	1.23965	1.76073	-0.248452	0.699264	1.05793	0.995557	0.952214	1.30581	0.248452	-0.166694	-0.190134	-0.113197	0.287436	0.454921	SAG	SAG	Shared_SAG
362	OS05G0142100	Conserved hypothetical protein.	0	0.98102	1.5218	1.32465	1.70603	2.26869	0.144764	0.993715	1.52399	1.28716	1.66121	2.5447	-0.144764	-0.012695	-0.00219315	0.0374911	0.0448187	-0.276018	SAG	SAG	Shared_SAG
363	OS05G0182600	Similar to SSRP1 protein.	0	1.04125	1.60439	1.72881	1.9382	2.07551	-0.477186	0.706098	1.30056	1.31386	1.48014	1.60788	0.477186	0.335157	0.303838	0.414946	0.458066	0.467623	SAG	SAG	Shared_SAG
364	OS05G0333200	Guanine nucleotide-binding protein alpha-1 subunit (GP-alpha-1).	0	0.928955	1.34382	1.14448	1.28448	1.46795	-0.267166	0.685668	1.15408	0.967162	1.17565	1.29041	0.267166	0.243287	0.189738	0.177314	0.108831	0.17754	SAG	SAG	Shared_SAG
365	OS05G0429500	Similar to dienelactone hydrolase family protein.	0	1.3968	2.10281	1.88859	2.28376	2.67906	-0.0958736	1.48122	2.12024	1.88029	2.46848	2.89742	0.0958736	-0.084415	-0.0174254	0.00829554	-0.184719	-0.218364	SAG	SAG	Shared_SAG
366	OS05G0518600	Similar to SL-TPS/P.	0	0.441546	0.669021	0.569187	0.83153	1.182	-0.386325	0.355466	0.680315	0.419176	0.640384	0.871985	0.386325	0.0860803	-0.0112945	0.150011	0.191146	0.310018	SAG	SAG	Shared_SAG
367	OS05G0542150	Hypothetical gene.	0	1.30067	2.0458	1.93486	2.32302	2.81278	-0.483498	1.02397	1.91194	2.01809	2.25894	2.42736	0.483498	0.276696	0.133862	-0.0832331	0.0640817	0.385426	SAG	SAG	Shared_SAG
368	OS06G0107650	Hypothetical protein.	0	1.63964	2.35143	2.08399	2.50621	2.92218	0.0564972	1.43088	2.03006	1.86811	2.20846	2.74599	-0.0564972	0.208761	0.321366	0.21588	0.297746	0.176194	SAG	SAG	Shared_SAG
369	OS06G0215300	S-adenosylmethionine synthetase domain containing protein.	0	0.994283	1.50753	1.40204	1.55064	1.71569	0.0595345	0.802591	1.16075	1.15707	1.29087	1.46752	-0.0595345	0.191692	0.346773	0.244967	0.259764	0.248168	SAG	SAG	Shared_SAG
370	OS06G0257450	Ribonucleotide reductase, Chloroplast biogenesis	0	0.832912	1.17472	1.06932	1.19626	1.33256	-0.206846	0.688364	1.04698	0.784747	0.979585	1.19498	0.206846	0.144547	0.127742	0.284573	0.216673	0.137577	SAG	SAG	Shared_SAG
371	OS06G0298200	Similar to CCT motif family protein.	0	2.03976	2.79593	2.00605	2.64712	3.6585	0.0853559	1.94895	2.66694	1.97748	2.60721	3.60615	-0.0853559	0.0908116	0.128992	0.0285767	0.0399132	0.0523449	SAG	SAG	Shared_SAG
372	OS07G0143600	Hypothetical conserved gene.	0	1.48101	2.12504	1.9552	2.35529	2.68718	-0.0727642	1.42982	1.91198	1.61126	2.11037	2.81982	0.0727642	0.0511859	0.213061	0.343941	0.244918	-0.13264	SAG	SAG	Shared_SAG
373	OS07G0194100	Similar to OSK2 (Fragment).	0	0.572474	0.971176	0.919389	1.18366	1.46598	-0.196552	0.395635	0.790952	0.636411	0.891285	1.3217	0.196552	0.176839	0.180224	0.282978	0.292377	0.144276	SAG	SAG	Shared_SAG
374	OS07G0457550	Similar to CAAX amino terminal protease family protein.	0	0.406591	0.570577	0.609321	0.953419	1.32484	-0.548078	0.500179	0.92609	0.483265	0.761264	1.20926	0.548078	-0.0935881	-0.355513	0.126056	0.192155	0.115586	SAG	SAG	Shared_SAG
375	OS07G0490400	Peptidyl-prolyl cis-trans isomerase, FKBP-type domain containing protein.	0	0.797873	1.20582	1.2496	1.43626	1.6027	-0.190145	0.434116	0.738288	0.725354	1.1529	1.37772	0.190145	0.363757	0.467529	0.524247	0.28336	0.22498	SAG	SAG	Shared_SAG
376	OS07G0510100	Similar to Methionine aminopeptidase-like protein.	0	1.23365	1.83126	1.70665	2.04829	2.19949	-0.0889634	0.858028	1.38605	1.35691	1.78238	2.23351	0.0889634	0.375625	0.445213	0.349733	0.265909	-0.0340169	SAG	SAG	Shared_SAG
377	OS07G0515700	Similar to cDNA, clone: J100054L12, full insert sequence.	0	0.798771	1.33867	1.41633	1.74194	1.99994	-0.243048	0.669435	1.16904	1.12762	1.30506	1.44239	0.243048	0.129336	0.169628	0.288716	0.43688	0.557555	SAG	SAG	Shared_SAG
378	OS07G0546600	Similar to Translation releasing factor RF-2.	0	0.762084	1.21069	1.2386	1.4125	1.51798	-0.53029	0.573355	1.0536	0.882306	1.05121	1.15147	0.53029	0.188729	0.157085	0.356293	0.361286	0.366511	SAG	SAG	Shared_SAG
379	OS07G0604300	Similar to Phytochelatin synthetase (Fragment).	0	1.02308	1.84444	1.95909	2.40357	2.89727	-0.481046	0.89915	1.68285	1.53248	2.08197	2.5645	0.481046	0.123928	0.161595	0.426617	0.321595	0.332769	SAG	SAG	Shared_SAG
380	OS07G0614300	Similar to Von Willebrand factor type A domain containing protein, expressed.	0	0.600352	0.814561	0.409355	0.614835	1.01883	-0.370902	0.40652	0.708172	0.34214	0.539194	0.975812	0.370902	0.193832	0.10639	0.0672147	0.0756411	0.0430176	SAG	SAG	Shared_SAG
381	OS08G0101000	ABI3/VP1 transcription factor family protein, Regulation of iron-deficiency response and tolerance	0	0.648151	1.04891	0.928798	1.10169	1.27414	-0.137188	0.550861	0.89852	0.789306	0.980978	1.21342	0.137188	0.0972893	0.15039	0.139492	0.12071	0.0607276	SAG	SAG	Shared_SAG
382	OS08G0130900	Similar to galactosyltransferase family.	0	0.467461	0.737735	1.02106	1.19959	1.4516	-0.2233	0.588425	0.96218	0.870106	1.06239	1.28715	0.2233	-0.120964	-0.224445	0.150958	0.137199	0.164452	SAG	SAG	Shared_SAG
383	OS08G0158900	GTP1/OBG domain containing protein.	0	0.743281	1.12388	1.11298	1.22929	1.36259	-0.194399	0.634477	1.06436	0.933172	1.16106	1.12971	0.194399	0.108803	0.059522	0.179811	0.0682334	0.232878	SAG	SAG	Shared_SAG
384	OS08G0288500	Similar to G-patch domain containing protein.	0	0.626904	0.979845	0.953129	1.24626	1.65624	-0.126587	0.472976	0.728819	0.824069	0.832539	1.17979	0.126587	0.153928	0.251025	0.12906	0.41372	0.476454	SAG	SAG	Shared_SAG
385	OS08G0359100	Similar to Lipid phosphate phosphatase 2 (EC 3.1.3.-) (AtLPP2) (Phosphatidic acid phosphatase 2) (AtPAP2) (Prenyl diphosphate phosphatase).	0	0.42253	0.623755	0.496231	0.803985	1.2223	-0.0367146	0.511732	0.63641	0.318007	0.453727	0.976552	0.0367146	-0.0892021	-0.0126551	0.178224	0.350259	0.245751	SAG	SAG	Shared_SAG
386	OS08G0484800	Hypothetical conserved gene.	0	1.23044	1.69846	1.36762	1.52907	1.73212	-0.39784	0.739786	1.24949	1.0568	1.5045	1.5299	0.39784	0.49065	0.448967	0.310826	0.0245711	0.202224	SAG	SAG	Shared_SAG
387	OS08G0520850	Similar to chaperone protein dnaJ-related.	0	0.692993	0.927376	0.772235	0.944212	1.06921	-0.297844	0.421315	0.789112	0.525277	0.898964	1.13471	0.297844	0.271678	0.138264	0.246958	0.0452475	-0.0654993	SAG	SAG	Shared_SAG
388	OS08G0558400	Similar to Kinesin heavy chain (Fragment).	0	0.900697	1.50497	1.50249	1.8995	1.99172	-0.0925252	0.761586	1.17941	1.1785	1.38708	1.85855	0.0925252	0.139111	0.325558	0.323989	0.512425	0.133169	SAG	SAG	Shared_SAG
389	OS08G0559000	Similar to F1F0-ATPase inhibitor protein.	0	1.00659	1.62079	1.55777	1.83982	2.09492	-0.125801	0.832427	1.3962	1.39754	1.74411	1.98177	0.125801	0.174161	0.22459	0.160235	0.0957097	0.113147	SAG	SAG	Shared_SAG
390	OS09G0314333	UAA transporter family protein.	0	0.654688	0.911899	0.637899	0.809471	1.15809	-0.213122	0.62095	0.947833	0.647911	0.807008	1.06423	0.213122	0.0337377	-0.0359345	-0.0100116	0.00246264	0.0938593	SAG	SAG	Shared_SAG
391	OS09G0323000	Similar to UDP-galactose 4-epimerase-like protein.	0	1.29405	1.88843	1.86034	2.08909	2.23403	-0.0802336	1.12007	1.78803	1.60385	1.76405	2.09273	0.0802336	0.173976	0.100398	0.256487	0.325044	0.141292	SAG	SAG	Shared_SAG
392	OS09G0411650	Similar to Ribulose-1,5 bisphosphate carboxylase/oxygenase large subunit N- methyltransferase, chloroplast precursor (EC 2.1.1.127) ([Ribulose- bisphosphate carboxylase]-lysine N-methyltransferase) (RuBisCO methyltransferase) (RuBisco LSMT) (rbcMT).	0	0.552001	0.843802	0.832305	1.08624	1.37811	-0.303815	0.44124	0.769166	0.663914	0.966527	1.17495	0.303815	0.110761	0.0746363	0.168391	0.119708	0.203159	SAG	SAG	Shared_SAG
393	OS09G0431200	GPCR, family 3, metabotropic glutamate receptor-like protein.	0	0.560172	0.950653	1.11261	1.42846	1.78708	-0.317963	0.660664	1.07051	0.890282	0.961641	1.4393	0.317963	-0.100492	-0.119854	0.222323	0.466817	0.347778	SAG	SAG	Shared_SAG
394	OS09G0477900	NusB/RsmB/TIM44 domain containing protein.	0	0.622545	0.953672	0.912483	1.16974	1.56646	-0.418618	0.664723	1.13479	0.745917	0.890004	1.06841	0.418618	-0.0421784	-0.181118	0.166566	0.279733	0.498048	SAG	SAG	Shared_SAG
395	OS09G0560200	Similar to 26S protease regulatory subunit 6B (MIP224) (MB67 interacting protein) (TAT-binding protein-7) (TBP-7). Splice isoform 2.	0	0.536031	0.7797	0.865622	1.08806	1.32018	-0.195107	0.568754	0.942427	0.738737	0.973673	1.20264	0.195107	-0.0327229	-0.162727	0.126885	0.114388	0.117543	SAG	SAG	Shared_SAG
396	OS10G0406300	Similar to AOBP (Ascorbate oxidase promoter-binding protein).	0	0.787701	1.11193	0.823594	1.12963	1.59791	-0.0426708	0.665265	0.999323	0.805915	1.07495	1.68358	0.0426708	0.122436	0.11261	0.0176784	0.0546717	-0.0856714	SAG	SAG	Shared_SAG
397	OS10G0460900	Similar to cDNA clone:J013158D14, full insert sequence.	0	0.798807	1.25189	1.22759	1.32914	1.43224	-0.554777	0.250337	0.677265	0.702828	0.9632	1.06294	0.554777	0.548469	0.574624	0.524758	0.365938	0.369301	SAG	SAG	Shared_SAG
398	OS10G0516200	Serine/threonine protein kinase domain containing protein.	0	0.808343	1.1338	0.786854	0.995502	1.32743	-0.199719	0.468422	0.798184	0.756832	1.04433	1.35882	0.199719	0.339921	0.335613	0.0300214	-0.0488275	-0.0313837	SAG	SAG	Shared_SAG
399	OS10G0536500	Peptidase S10, serine carboxypeptidase, active site domain containing protein.	0	1.07688	1.42303	0.875141	1.1607	1.50468	-0.392565	0.770729	1.34092	0.603123	0.924087	1.56862	0.392565	0.306147	0.0821061	0.272017	0.236613	-0.0639414	SAG	SAG	Shared_SAG
400	OS10G0566300	Cyclin-like F-box domain containing protein.	0	0.510224	0.788261	0.712739	0.83407	1.01097	-0.386624	0.359047	0.68621	0.616592	0.717875	0.990691	0.386624	0.151177	0.10205	0.0961477	0.116195	0.0202783	SAG	SAG	Shared_SAG
401	OS11G0448400	RNA polymerase sigma factor, region 2 domain containing protein.	0	0.471029	0.768473	0.99636	1.22568	1.31538	-0.136591	0.225223	0.53945	0.509946	0.67332	0.879976	0.136591	0.245806	0.229022	0.486414	0.552358	0.435402	SAG	SAG	Shared_SAG
402	OS11G0638200	Conserved hypothetical protein.	0	0.529468	0.809531	0.579111	0.851709	1.28291	-0.432839	0.233905	0.550709	0.430536	0.735385	1.06392	0.432839	0.295563	0.258822	0.148575	0.116324	0.218985	SAG	SAG	Shared_SAG
403	OS12G0127900	Similar to Mpv17/PMP22 family protein, expressed.	0	0.59459	0.832906	0.737925	1.08991	1.52109	-0.0564385	0.504227	0.775749	0.769363	1.04161	1.05105	0.0564385	0.0903632	0.0571574	-0.0314375	0.0483066	0.470047	SAG	SAG	Shared_SAG
404	OS12G0133900	Similar to Epa4p.	0	0.636746	1.00513	0.882241	1.19024	1.50916	-0.154894	0.477265	0.717027	0.845481	1.18382	1.53248	0.154894	0.15948	0.288102	0.03676	0.00642724	-0.0233196	SAG	SAG	Shared_SAG
405	OS12G0171250	Non-protein coding transcript.	0	1.71591	2.44052	1.96323	2.36252	2.92522	-0.439641	1.38574	2.34172	2.05582	2.62388	2.77854	0.439641	0.330174	0.0987997	-0.092591	-0.261353	0.146674	SAG	SAG	Shared_SAG
406	OS12G0209000	Similar to sporulation protein-related.	0	0.293484	0.373438	0.335336	0.637919	1.0963	-0.448167	0.179417	0.442475	0.234094	0.467227	0.810892	0.448167	0.114067	-0.0690368	0.101241	0.170692	0.285411	SAG	SAG	Shared_SAG
407	OS12G0433500	Similar to FU (FUSED); protein serine/threonine kinase.	0	0.716003	1.21068	1.44603	1.60868	1.76479	-0.460644	0.673172	1.12578	1.15302	1.17837	1.27396	0.460644	0.042831	0.0849091	0.293008	0.430308	0.490826	SAG	SAG	Shared_SAG
408	OS12G0617400	Viviparous-14.	0	0.838992	1.04482	0.275693	0.611442	1.06564	-0.0661989	0.713178	0.940484	0.20586	0.364216	0.917239	0.0661989	0.125814	0.104341	0.0698328	0.247226	0.148399	SAG	SAG	Shared_SAG
409	OS01G0184500	DEAD-like helicase, N-terminal domain containing protein.	0	0.567221	0.883596	1.09474	1.51292	1.98712	0.558607	0.960448	1.18609	1.18502	1.41158	1.60159	-0.558607	-0.393227	-0.302494	-0.090279	0.101345	0.385532	SAG	SAG	Shared_SAG
410	OS01G0199900	Similar to Phosphoribosylaminoimidazole carboxylase catalytic subunit (EC 4.1.1.21) (AIR carboxylase) (AIRC).	0	0.33919	0.493871	0.695058	1.04225	1.4856	0.307107	0.740484	0.966783	1.01988	1.2423	1.40609	-0.307107	-0.401295	-0.472912	-0.324819	-0.200048	0.0795131	SAG	SAG	Shared_SAG
411	OS01G0265200	Mitochondrial carrier protein domain containing protein.	0	0.421254	0.667619	0.778638	1.0578	1.30923	0.109199	0.512484	0.745061	0.815349	1.05623	1.34119	-0.109199	-0.0912297	-0.0774423	-0.0367108	0.00156959	-0.0319556	SAG	SAG	Shared_SAG
412	OS01G0279700	Major facilitator superfamily protein.	0	0.382487	0.700227	0.909897	1.27334	1.60972	-0.148837	0.648506	1.07662	1.07056	1.30674	1.56718	0.148837	-0.266019	-0.376395	-0.160664	-0.0334049	0.0425403	SAG	SAG	Shared_SAG
413	OS01G0361000	Conserved hypothetical protein.	0	0.342304	0.523867	0.59949	0.97794	1.48288	-0.129841	0.548984	0.863613	0.866964	1.15047	1.4465	0.129841	-0.20668	-0.339746	-0.267473	-0.172528	0.0363835	SAG	SAG	Shared_SAG
414	OS01G0535900	Similar to methyltransferase.	0	0.13946	0.242361	0.356967	0.808126	1.41069	0.023625	0.522128	0.731056	0.637269	0.880591	1.31843	-0.023625	-0.382667	-0.488695	-0.280302	-0.0724659	0.0922629	SAG	SAG	Shared_SAG
415	OS01G0618400	Similar to RNA helicase (Fragment).	0	0.510922	0.938812	1.19863	1.77673	2.26604	-0.0157193	0.939664	1.34646	1.09069	1.316	1.69722	0.0157193	-0.428741	-0.407651	0.107941	0.460729	0.56882	SAG	SAG	Shared_SAG
416	OS01G0665750	Similar to WRKY transcription factor 16.	0	0.329492	0.566229	0.768143	1.1301	1.51478	0.244522	0.696848	0.98407	1.05052	1.21915	1.53443	-0.244522	-0.367356	-0.417841	-0.282373	-0.0890497	-0.0196421	SAG	SAG	Shared_SAG
417	OS01G0757200	GA 2-oxidase3, GA metabolism	0	0.385012	0.575268	0.542899	0.932943	1.5357	0.180395	0.449928	0.593198	0.686391	0.794137	1.21164	-0.180395	-0.0649165	-0.0179299	-0.143492	0.138806	0.324059	SAG	SAG	Shared_SAG
418	OS01G0782200	Diacylglycerol kinase, catalytic region domain containing protein.	0	0.096001	0.262595	0.654484	1.20995	1.95298	-0.29062	0.381816	0.755489	0.778321	1.19651	1.72188	0.29062	-0.285815	-0.492894	-0.123837	0.0134341	0.231103	SAG	SAG	Shared_SAG
419	OS01G0814800	Similar to Cysteine synthase, chloroplast precursor (EC 2.5.1.47) (O-acetylserine sulfhydrylase) (O-acetylserine (Thiol)-lyase) (CSase B) (CS-B) (OAS-TL B).	0	1.23778	1.91398	1.95772	2.64256	3.38799	-0.0515558	1.48348	2.12617	1.92856	2.50458	3.28923	0.0515558	-0.245691	-0.212197	0.0291542	0.137976	0.0987571	SAG	SAG	Shared_SAG
420	OS01G0883100	Similar to PISTILLATA-like MADS box protein.	0	0.410045	0.757087	0.621962	1.15588	1.88048	0.089053	0.635373	0.94752	0.946715	1.13883	1.47127	-0.089053	-0.225328	-0.190434	-0.324753	0.0170511	0.409214	SAG	SAG	Shared_SAG
421	OS02G0122400	Similar to Plastid division protein.	0	0.323204	0.528603	0.716812	0.975975	1.1663	0.00609439	0.500928	0.763361	0.642128	0.837819	1.07071	-0.00609439	-0.177724	-0.234758	0.0746836	0.138156	0.0955889	SAG	SAG	Shared_SAG
422	OS02G0139200	Skb1 methyltransferase family protein.	0	0.452681	0.591933	0.673867	0.978488	1.30658	0.105272	0.670415	0.857399	0.973243	1.14034	1.15857	-0.105272	-0.217734	-0.265466	-0.299376	-0.161856	0.14801	SAG	SAG	Shared_SAG
423	OS02G0185300	Cytochrome P450 family protein.	0	0.394631	0.648137	0.738781	1.14257	1.4445	0.292493	0.562115	0.737217	0.776829	1.10883	1.45817	-0.292493	-0.167484	-0.0890798	-0.0380473	0.0337405	-0.0136786	SAG	SAG	Shared_SAG
424	OS02G0326200	Nucleotide-binding, alpha-beta plait domain containing protein.	0	0.225627	0.460167	0.668438	1.08002	1.48283	-0.114005	0.594123	0.96254	0.918997	1.21242	1.3629	0.114005	-0.368496	-0.502373	-0.250559	-0.132403	0.119927	SAG	SAG	Shared_SAG
425	OS02G0774100	Similar to thioredoxin-like 5.	0	0.750519	1.11925	1.18471	1.78111	2.42153	0.0192482	0.701885	1.06428	1.2034	1.56898	1.91933	-0.0192482	0.0486344	0.054967	-0.0186946	0.212132	0.502199	SAG	SAG	Shared_SAG
426	OS03G0248600	Similar to Enolase 2 (EC 4.2.1.11) (2-phosphoglycerate dehydratase 2) (2-phospho- D-glycerate hydro-lyase 2).	0	0.301096	0.649752	1.08201	1.54078	2.14312	-0.206385	0.408379	0.857459	1.12447	1.58244	2.05321	0.206385	-0.107283	-0.207706	-0.0424582	-0.0416605	0.0899091	SAG	SAG	Shared_SAG
427	OS03G0315800	Similar to 30S ribosomal protein S1, chloroplast precursor (CS1).	0	0.0324247	0.191556	0.313448	0.681232	1.14506	-0.491569	0.0746537	0.358078	0.303974	0.588134	0.650918	0.491569	-0.0422289	-0.166522	0.00947375	0.0930979	0.494141	SAG	SAG	Shared_SAG
428	OS03G0334100	PRC-barrel-like domain containing protein.	0	0.574716	0.800086	0.789617	1.09916	1.45337	0.0700047	0.620864	0.880768	0.872638	1.10872	1.40797	-0.0700047	-0.0461475	-0.0806817	-0.0830203	-0.00955713	0.0453987	SAG	SAG	Shared_SAG
429	OS03G0405900	Hypothetical conserved gene.	0	0.400989	0.644283	0.70046	1.12826	1.70878	-0.151274	0.425134	0.893318	0.712259	0.975956	1.4082	0.151274	-0.0241448	-0.249034	-0.011799	0.152307	0.300586	SAG	SAG	Shared_SAG
430	OS03G0411500	Peptidase S14, ClpP family protein.	0	0.51918	0.836994	0.953217	1.33535	1.72156	0.0453848	0.619168	0.863666	0.825663	1.16308	1.35716	-0.0453848	-0.099988	-0.026672	0.127554	0.172275	0.3644	SAG	SAG	Shared_SAG
431	OS03G0424000	Similar to U-box domain containing protein.	0	0.132431	0.281679	0.582592	1.07596	1.62983	0.103361	0.577486	0.859254	1.00193	1.16267	1.25138	-0.103361	-0.445056	-0.577575	-0.419339	-0.08671	0.378452	SAG	SAG	Shared_SAG
432	OS03G0656900	NusB/RsmB/TIM44 domain containing protein.	0	0.70557	1.21252	1.54922	2.16362	2.57539	0.272892	0.919716	1.27538	1.38823	1.92083	2.31218	-0.272892	-0.214146	-0.0628663	0.16099	0.242796	0.263207	SAG	SAG	Shared_SAG
433	OS03G0719300	Similar to Dihydroxyacetone/glycerone kinase-like protein.	0	0.265452	0.37036	0.512321	0.858298	1.51544	-0.181777	0.326041	0.550908	0.520402	0.752589	1.2348	0.181777	-0.0605889	-0.180547	-0.00808137	0.105709	0.280645	SAG	SAG	Shared_SAG
434	OS03G0759000	Similar to F16A14.19.	0	0.186667	0.49831	0.779271	1.0839	1.3833	-0.336336	0.348854	0.764498	0.832703	1.08256	1.20993	0.336336	-0.162187	-0.266188	-0.0534322	0.00133985	0.173368	SAG	SAG	Shared_SAG
435	OS04G0110600	Zinc finger, RanBP2-type domain containing protein.	0	0.385971	0.587613	0.484674	0.698024	1.09192	-0.0128617	0.424291	0.666648	0.554792	0.695792	1.00459	0.0128617	-0.0383198	-0.0790345	-0.0701176	0.00223161	0.0873314	SAG	SAG	Shared_SAG
436	OS04G0201200	Hypothetical conserved gene.	0	0.698259	1.11934	1.07811	1.64221	2.56524	0.236029	1.15429	1.59473	1.61357	1.94638	2.37386	-0.236029	-0.456033	-0.475387	-0.535463	-0.304175	0.191372	SAG	SAG	Shared_SAG
437	OS04G0432000	Similar to Serine/threonine-protein kinase SAPK7.	0	0.311789	0.548139	0.70078	1.1071	1.84493	0.025844	0.72133	0.971514	0.904741	1.26926	1.73753	-0.025844	-0.409541	-0.423375	-0.203961	-0.162157	0.107398	SAG	SAG	Shared_SAG
438	OS04G0466700	Armadillo-type fold domain containing protein.	0	0.82775	1.26339	1.21556	1.57809	2.03241	0.561058	1.27812	1.46187	1.32557	1.56414	1.94914	-0.561058	-0.450366	-0.198474	-0.110011	0.0139476	0.0832733	SAG	SAG	Shared_SAG
439	OS04G0555900	Pyridoxal phosphate-dependent enzyme, beta subunit domain containing protein.	0	0.272925	0.484567	0.551169	0.858889	1.27042	-0.164113	0.519048	0.868041	0.740138	0.815312	0.896916	0.164113	-0.246123	-0.383474	-0.188969	0.0435767	0.373506	SAG	SAG	Shared_SAG
440	OS04G0636300	Similar to H0410G08.15 protein.	0	0.394858	0.554649	0.578266	1.05261	1.72591	-0.164697	0.749737	1.09649	0.693235	0.865831	1.17595	0.164697	-0.354879	-0.541845	-0.114969	0.186781	0.549967	SAG	SAG	Shared_SAG
441	OS05G0274200	DNA mismatch repair protein MSH2 (MUS1).	0	0.327294	0.56968	0.592818	1.07607	1.65799	-0.192224	0.659151	1.10554	1.00234	1.14887	1.27338	0.192224	-0.331857	-0.535863	-0.409527	-0.0727992	0.384612	SAG	SAG	Shared_SAG
442	OS05G0295100	Hypothetical conserved gene.	0	0.719721	1.02666	0.818923	1.16182	1.70374	0.176536	0.914294	1.17287	1.03558	1.28442	1.53137	-0.176536	-0.194574	-0.14621	-0.21666	-0.122595	0.172366	SAG	SAG	Shared_SAG
443	OS05G0295900	Conserved hypothetical protein.	0	0.652729	0.971713	1.01215	1.57351	2.1804	0.507138	1.19614	1.48829	1.4372	1.71864	2.01988	-0.507138	-0.543406	-0.51658	-0.425043	-0.145129	0.160519	SAG	SAG	Shared_SAG
444	OS05G0353300	Pentatricopeptide repeat containing protein.	0	0.345125	0.553976	0.533819	0.828971	1.19924	-0.137815	0.430219	0.712953	0.616186	0.946995	1.06873	0.137815	-0.0850936	-0.158976	-0.0823669	-0.118024	0.130502	SAG	SAG	Shared_SAG
445	OS05G0498500	Conserved hypothetical protein.	0	0.0696925	0.245157	0.28404	0.608815	1.194	-0.286036	0.356451	0.659197	0.597606	0.751963	0.942867	0.286036	-0.286758	-0.41404	-0.313566	-0.143148	0.251129	SAG	SAG	Shared_SAG
446	OS05G0595300	Similar to CCT motif family protein.	0	0.518283	1.06518	1.59256	2.2333	2.93459	0.464855	0.91929	1.33945	1.59532	2.07863	2.70095	-0.464855	-0.401007	-0.27427	-0.00276337	0.154671	0.233637	SAG	SAG	Shared_SAG
447	OS06G0526600	Similar to predicted protein.	0	0.475679	0.718184	0.812247	1.23986	1.70206	0.29413	0.975774	1.13255	1.11637	1.4639	1.85002	-0.29413	-0.500095	-0.414367	-0.304127	-0.224047	-0.147955	SAG	SAG	Shared_SAG
448	OS06G0612900	Similar to predicted protein.	0	0.841032	1.32814	1.3105	1.85484	2.58387	0.527056	1.25102	1.73537	1.56361	1.92353	2.34046	-0.527056	-0.409991	-0.407229	-0.253115	-0.0686865	0.243408	SAG	SAG	Shared_SAG
449	OS06G0671700	Similar to toprim domain-containing protein.	0	1.31056	1.92431	1.92953	2.73647	3.67988	0.105673	1.36816	2.0039	1.98221	2.68192	3.58398	-0.105673	-0.0576035	-0.0795909	-0.0526873	0.0545452	0.095899	SAG	SAG	Shared_SAG
450	OS07G0108200	Similar to transparent testa 12 protein.	0	0.157441	0.369224	0.648181	1.08074	1.74604	0.112822	0.642785	0.945311	1.196	1.23547	1.41915	-0.112822	-0.485344	-0.576087	-0.547819	-0.154731	0.326894	SAG	SAG	Shared_SAG
451	OS07G0113500	Pentatricopeptide repeat domain containing protein.	0	0.0306457	0.171682	0.524755	0.958549	1.43291	-0.237088	0.391235	0.737986	0.739155	0.80696	0.990208	0.237088	-0.360589	-0.566304	-0.2144	0.151589	0.442706	SAG	SAG	Shared_SAG
452	OS07G0177150	Non-protein coding transcript.	0	0.42203	0.681738	0.712206	1.01198	1.51973	0.122804	0.624276	0.905374	1.11025	1.30408	1.32102	-0.122804	-0.202245	-0.223636	-0.398042	-0.292103	0.198717	SAG	SAG	Shared_SAG
453	OS07G0228000	Hypothetical conserved gene.	0	0.349213	0.533351	0.550078	0.793353	1.11021	0.0824362	0.578123	0.721738	0.771032	0.939173	1.09408	-0.0824362	-0.22891	-0.188386	-0.220954	-0.14582	0.0161321	SAG	SAG	Shared_SAG
454	OS07G0455100	Hypothetical conserved gene.	0	0.671895	1.10376	1.12506	1.61075	2.04635	0.130491	1.0605	1.37309	1.51321	1.68966	1.78084	-0.130491	-0.388609	-0.269329	-0.388143	-0.0789081	0.265511	SAG	SAG	Shared_SAG
455	OS07G0485400	Similar to asparaginyl-tRNA synthetase.	0	0.230846	0.470446	0.442486	0.849135	1.37057	0.000455712	0.47191	0.711069	0.705236	0.898992	1.19168	-0.000455712	-0.241064	-0.240623	-0.26275	-0.0498573	0.178887	SAG	SAG	Shared_SAG
456	OS08G0128300	Similar to Actin-like protein 3 (Actin-related protein 3).	0	0.287549	0.433357	0.455483	0.716996	1.0875	-0.139184	0.472207	0.760175	0.680192	0.713104	0.886407	0.139184	-0.184658	-0.326818	-0.224709	0.00389141	0.201095	SAG	SAG	Shared_SAG
457	OS08G0174900	Similar to CRS2-associated factor 2.	0	0.549292	0.799473	0.918034	1.36516	1.82598	0.0201185	0.734043	1.1263	1.21871	1.51217	1.74357	-0.0201185	-0.18475	-0.326828	-0.300672	-0.147011	0.0824089	SAG	SAG	Shared_SAG
458	OS08G0191700	Similar to Lactoylglutathione lyase (EC 4.4.1.5) (Methylglyoxalase) (Aldoketomutase) (Glyoxalase I) (Glx I) (Ketone-aldehyde mutase) (S-D- lactoylglutathione methylglyoxal lyase).	0	0.220435	0.434641	0.602431	0.953556	1.3791	0.0716895	0.442654	0.738956	0.874888	1.0586	1.22004	-0.0716895	-0.222219	-0.304314	-0.272458	-0.105047	0.159055	SAG	SAG	Shared_SAG
459	OS08G0206400	Similar to Potassium transporter 18.	0	0.545904	0.861357	0.847165	1.1559	1.61933	0.107198	0.891239	1.24663	1.40228	1.32388	1.35011	-0.107198	-0.345336	-0.385272	-0.555114	-0.167981	0.269217	SAG	SAG	Shared_SAG
460	OS08G0323600	Hypothetical conserved gene.	0	1.26678	1.95667	2.02775	2.63004	3.20269	0.235156	1.77079	2.50545	2.18483	2.53424	2.99544	-0.235156	-0.504004	-0.548774	-0.15708	0.0958003	0.207243	SAG	SAG	Shared_SAG
461	OS08G0340700	Non-protein coding transcript.	0	0.211756	0.375016	0.405985	0.769964	1.35433	-0.220759	0.32918	0.526167	0.512138	0.802582	1.11272	0.220759	-0.117424	-0.151152	-0.106153	-0.0326174	0.241604	SAG	SAG	Shared_SAG
462	OS08G0398800	Cleavage and polyadenylation specificity factor, 25 kDa subunit domain containing protein.	0	0.202356	0.443018	0.465619	0.893012	1.25662	0.0717071	0.39591	0.678372	0.742591	1.03741	1.23426	-0.0717071	-0.193554	-0.235354	-0.276972	-0.144397	0.0223627	SAG	SAG	Shared_SAG
463	OS08G0540000	Protein of unknown function DUF914, eukaryotic family protein.	0	0.41378	0.900117	1.30591	1.80526	2.29552	-0.419475	0.824257	1.43731	1.69085	1.90314	2.083	0.419475	-0.410477	-0.537196	-0.384943	-0.0978753	0.212517	SAG	SAG	Shared_SAG
464	OS09G0252100	Similar to Acetyl-CoA C-acetyltransferase.	0	0.301027	0.576116	0.76267	1.1401	1.38349	-0.08448	0.574825	0.936357	0.945075	1.10699	1.12404	0.08448	-0.273799	-0.360241	-0.182405	0.0331108	0.259447	SAG	SAG	Shared_SAG
465	OS09G0298100	Similar to predicted protein.	0	0.441958	0.791581	0.926931	1.25977	1.78109	-0.0987685	0.80394	1.32924	0.99478	1.10412	1.35228	0.0987685	-0.361981	-0.537658	-0.0678494	0.155656	0.428808	SAG	SAG	Shared_SAG
466	OS09G0415700	Protein of unknown function DUF248, methyltransferase putative family protein.	0	0.104885	0.265177	0.49567	0.787594	1.20267	-0.352611	0.367516	0.800278	0.769509	0.94999	1.15544	0.352611	-0.262631	-0.535101	-0.273839	-0.162396	0.0472234	SAG	SAG	Shared_SAG
467	OS09G0553200	UDPase, Pollen mother cell (PMC) meiosis, Pollen development	0	0.132663	0.373448	0.723175	1.06778	1.47145	-0.20034	0.276669	0.569721	0.667599	0.837735	1.10819	0.20034	-0.144006	-0.196273	0.0555758	0.230046	0.363263	SAG	SAG	Shared_SAG
468	OS10G0389500	Conserved hypothetical protein.	0	0.366102	0.629869	0.455272	0.98056	1.88052	-0.0419341	0.516438	0.805843	0.779854	1.07933	1.41101	0.0419341	-0.150336	-0.175974	-0.324582	-0.0987702	0.469507	SAG	SAG	Shared_SAG
469	OS10G0541800	Non-protein coding transcript.	0	0.371455	0.553537	0.62567	0.938673	1.27534	-0.162831	0.315707	0.691719	0.66198	1.04187	1.30677	0.162831	0.0557486	-0.138182	-0.0363101	-0.103199	-0.0314276	SAG	SAG	Shared_SAG
470	OS11G0311300	Exoribonuclease domain containing protein.	0	0.443369	0.646209	0.650463	1.14174	1.49829	0.0928652	0.577094	0.827952	0.915623	1.31197	1.4976	-0.0928652	-0.133725	-0.181742	-0.26516	-0.170223	0.000699113	SAG	SAG	Shared_SAG
471	OS11G0525700	Development and cell death domain domain containing protein.	0	0.588749	0.960539	0.94776	1.26744	1.62509	0.224918	0.763042	1.08775	1.26217	1.29457	1.52626	-0.224918	-0.174293	-0.127211	-0.314408	-0.0271339	0.098824	SAG	SAG	Shared_SAG
472	OS11G0568300	Cell division cycle-associated protein domain containing protein.	0	0.509176	0.762479	0.665306	1.18211	1.85055	0.0398598	0.788743	1.05383	1.04338	1.50105	1.80266	-0.0398598	-0.279567	-0.291356	-0.378077	-0.318939	0.0478932	SAG	SAG	Shared_SAG
473	OS11G0638000	Similar to GTP-binding protein engA.	0	0.0312911	0.172721	0.447311	0.775641	1.08894	-0.109404	0.293446	0.451876	0.438429	0.659506	0.910334	0.109404	-0.262155	-0.279155	0.0088826	0.116135	0.178605	SAG	SAG	Shared_SAG
474	OS12G0178700	Similar to ARC5 (ACCUMULATION AND REPLICATION OF CHLOROPLAST 5); GTP binding / GTPase.	0	0.840378	1.24624	1.28627	1.87942	2.67559	0.469263	1.33491	1.72316	1.68695	2.08793	2.54921	-0.469263	-0.49453	-0.476924	-0.400681	-0.208508	0.12638	SAG	SAG	Shared_SAG
475	OS12G0468300	Similar to NB-ARC domain containing protein, expressed.	0	0.323231	0.581389	0.684787	1.16996	1.74206	0.0630371	0.842247	1.15863	1.01783	1.27672	1.65329	-0.0630371	-0.519016	-0.577243	-0.333043	-0.106766	0.0887759	SAG	SAG	Shared_SAG
476	OS12G0510000	Conserved hypothetical protein.	0	0.549256	1.04251	0.986176	1.41284	1.81367	0.131472	1.0633	1.47142	1.34289	1.41524	1.97781	-0.131472	-0.514047	-0.428916	-0.356716	-0.00239855	-0.16414	SAG	SAG	Shared_SAG
477	OS01G0306800	Conserved hypothetical protein.	0	1.03943	1.55043	1.58476	1.8789	2.05379	0.0735884	1.13233	1.60033	1.42338	1.7937	2.13411	-0.0735884	-0.0928979	-0.0498927	0.161383	0.085198	-0.0803255	SAG	SAG	Shared_SAG
478	OS01G0549700	Similar to RNA helicase (Fragment).	0	0.523221	0.795914	0.818138	0.978745	1.09535	0.121534	0.477153	0.72452	0.897985	1.12573	1.07517	-0.121534	0.0460675	0.0713933	-0.0798462	-0.146982	0.0201791	SAG	SAG	Shared_SAG
479	OS01G0607200	Amino acid permease subfamily protein.	0	0.645082	0.971163	1.02954	1.1684	1.25616	0.332327	0.693141	0.859922	1.00981	1.15558	1.42733	-0.332327	-0.0480588	0.111241	0.0197337	0.0128186	-0.171171	SAG	SAG	Shared_SAG
480	OS01G0628900	Cytochrome P450 family protein.	0	1.26961	1.94995	2.11812	2.23648	2.00941	0.218479	1.1372	1.53318	1.86451	2.05079	2.0969	-0.218479	0.132411	0.416769	0.253608	0.185691	-0.0874904	SAG	SAG	Shared_SAG
481	OS01G0660900	Similar to phosphoglycerate mutase family protein.	0	0.67183	1.09334	1.306	1.46143	1.49773	0.065882	0.747062	1.15207	1.26	1.44197	1.53723	-0.065882	-0.0752317	-0.0587298	0.0459959	0.0194524	-0.0395003	SAG	SAG	Shared_SAG
482	OS01G0762400	Similar to Import inner membrane translocase subunit TIM50.	0	0.671833	1.02769	1.21284	1.32101	1.45963	0.270631	0.776485	1.08972	1.1635	1.41854	1.6389	-0.270631	-0.104652	-0.0620209	0.0493359	-0.0975296	-0.179278	SAG	SAG	Shared_SAG
483	OS01G0776300	Protein of unknown function DUF26 domain containing protein.	0	0.795013	1.21962	1.18186	1.29105	1.35885	0.191983	0.723083	1.07197	1.0277	1.37742	1.57743	-0.191983	0.0719298	0.147642	0.154158	-0.0863622	-0.218584	SAG	SAG	Shared_SAG
484	OS01G0883900	Protein of unknown function DUF248, methyltransferase putative family protein.	0	1.04095	1.57121	1.74442	2.16841	2.53802	0.493184	1.20297	1.61458	1.7167	1.92003	2.19278	-0.493184	-0.162018	-0.0433721	0.0277257	0.248379	0.345235	SAG	SAG	Shared_SAG
485	OS01G0949060	Hypothetical conserved gene.	0	0.849628	1.40178	1.39227	1.54002	1.53806	0.343533	0.969372	1.35715	1.26757	1.368	1.40947	-0.343533	-0.119744	0.0446297	0.124695	0.172023	0.12859	SAG	SAG	Shared_SAG
486	OS01G0966300	Similar to Mitochondrial processing peptidase.	0	1.13848	1.6685	1.51123	1.65361	1.65278	0.51251	1.15752	1.46294	1.58503	1.72809	1.79113	-0.51251	-0.0190314	0.205561	-0.0737988	-0.0744838	-0.138349	SAG	SAG	Shared_SAG
487	OS02G0140800	Conserved hypothetical protein.	0	0.689979	1.09958	1.2421	1.39661	1.49054	0.0557621	0.784067	1.09319	1.26487	1.27329	1.08928	-0.0557621	-0.0940878	0.0063896	-0.0227755	0.123326	0.401259	SAG	SAG	Shared_SAG
488	OS02G0180000	Similar to Protein phosphatase type-2C.	0	0.656809	0.906279	0.918325	1.21952	1.50677	0.102532	0.660057	1.02445	1.17228	1.27032	1.26794	-0.102532	-0.00324769	-0.118171	-0.253956	-0.0508017	0.238833	SAG	SAG	Shared_SAG
489	OS02G0267000	Similar to Signal peptidase I (EC 3.4.21.89) (Leader peptidase I).	0	0.629109	0.976562	1.21843	1.42494	1.3888	0.418577	0.670607	0.797542	1.02646	1.20787	1.42808	-0.418577	-0.0414978	0.17902	0.191964	0.217065	-0.0392737	SAG	SAG	Shared_SAG
490	OS02G0290900	Similar to GDSL-motif lipase/hydrolase family protein.	0	0.624063	1.0516	1.08519	1.32728	1.52659	0.150343	0.786903	1.09988	1.07595	1.21226	1.13292	-0.150343	-0.162839	-0.0482873	0.00924143	0.115025	0.393675	SAG	SAG	Shared_SAG
491	OS02G0577100	Zinc finger, RING/FYVE/PHD-type domain containing protein.	0	0.703004	1.12498	1.17473	1.52927	1.77784	-0.00915571	0.712867	1.1235	1.22161	1.48872	1.82958	0.00915571	-0.00986291	0.00148428	-0.0468855	0.0405594	-0.0517409	SAG	SAG	Shared_SAG
492	OS02G0618200	Signal transduction response regulator, receiver region domain containing protein.	0	0.818185	1.22221	1.50568	1.75778	1.84982	0.0972104	0.837113	1.26541	1.58444	1.71861	2.04736	-0.0972104	-0.018928	-0.0432025	-0.0787598	0.0391723	-0.197541	SAG	SAG	Shared_SAG
493	OS02G0621300	Fatty acid hydroxylase domain containing protein.	0	1.21213	1.98411	2.17171	2.21754	2.07127	0.289704	1.22975	1.90204	2.15847	2.20602	2.03426	-0.289704	-0.0176183	0.0820738	0.0132428	0.0115159	0.0370061	SAG	SAG	Shared_SAG
494	OS02G0625500	Similar to Adenosine kinase-like protein (Fragment).	0	0.815446	1.43592	1.7888	1.9402	1.698	0.0329497	0.617433	0.989039	1.26223	1.47609	1.70211	-0.0329497	0.198013	0.446883	0.526561	0.464117	-0.00411368	SAG	SAG	Shared_SAG
495	OS02G0686600	Metal-dependent protein hydrolase family protein.	0	1.42628	2.05483	1.91931	2.24556	2.3217	0.571177	1.41068	1.79721	1.74312	2.21437	2.30585	-0.571177	0.015594	0.257625	0.176197	0.03119	0.0158441	SAG	SAG	Shared_SAG
496	OS03G0152700	Pseudouridine synthase domain containing protein.	0	0.54726	0.931077	1.16725	1.52546	1.75303	0.193639	0.801164	1.07081	1.02648	1.23964	1.50103	-0.193639	-0.253904	-0.139737	0.140768	0.285824	0.252001	SAG	SAG	Shared_SAG
497	OS03G0179000	Similar to Tubulin-tyrosine ligase family protein, expressed.	0	0.992279	1.40827	1.2938	1.65495	1.9906	0.367414	1.0905	1.24111	1.20996	1.38051	1.96158	-0.367414	-0.0982259	0.16716	0.0838404	0.274445	0.029015	SAG	SAG	Shared_SAG
498	OS03G0212400	Similar to SNAP25 homologous protein SNAP29.	0	1.16943	1.83261	1.81214	2.04222	2.23307	0.274873	1.03486	1.47157	1.57521	1.91241	2.37733	-0.274873	0.134566	0.361042	0.236924	0.129808	-0.144269	SAG	SAG	Shared_SAG
499	OS03G0213800	Mitochondrial substrate carrier family protein.	0	0.812955	1.22071	1.25664	1.38543	1.29289	0.178126	0.774134	0.98154	1.20743	1.23997	1.15453	-0.178126	0.0388205	0.239173	0.0492107	0.145456	0.138363	SAG	SAG	Shared_SAG
500	OS03G0612600	Similar to Ribosomal 5S rRNA E-loop binding protein Ctc/L25/TL5 containing protein, expressed.	0	0.727137	1.14395	1.12754	1.29441	1.43832	0.0799581	0.706739	0.998723	0.960567	1.2936	1.40556	-0.0799581	0.0203981	0.14523	0.166978	0.000815668	0.0327594	SAG	SAG	Shared_SAG
501	OS03G0633900	Nucleic acid-binding, OB-fold-like domain containing protein.	0	0.912813	1.34835	1.42	1.6969	1.87699	0.510037	0.738715	0.920325	1.0395	1.37121	1.73837	-0.510037	0.174098	0.428023	0.380497	0.325682	0.138618	SAG	SAG	Shared_SAG
502	OS03G0746800	WD-40 repeat containing protein.	0	0.843797	1.23064	1.31138	1.50413	1.41503	0.367818	0.730201	0.903567	1.07044	1.24658	1.44413	-0.367818	0.113596	0.327073	0.240943	0.257551	-0.029096	SAG	SAG	Shared_SAG
503	OS03G0758000	Similar to WRKY23 transcription factor (Fragment).	0	0.909867	1.46945	1.84899	2.02797	1.96165	0.566207	0.974538	1.26515	1.34095	1.7076	2.22872	-0.566207	-0.0646708	0.204297	0.508039	0.320366	-0.267067	SAG	SAG	Shared_SAG
504	OS03G0780900	Protein of unknown function DUF858, methyltransferase-like family protein.	0	0.718134	1.01459	0.872563	0.960673	1.02038	0.21154	0.62606	0.847804	0.950222	1.14756	1.35242	-0.21154	0.0920746	0.166787	-0.0776588	-0.186889	-0.33204	SAG	SAG	Shared_SAG
505	OS03G0800400	Protein of unknown function DUF1618 domain containing protein.	0	0.837499	1.42331	1.56375	1.66177	1.68305	0.256212	0.853113	1.28124	1.33852	1.53577	1.76166	-0.256212	-0.0156143	0.142066	0.225234	0.125998	-0.0786099	SAG	SAG	Shared_SAG
506	OS03G0801800	Nucleotide-binding, alpha-beta plait domain containing protein.	0	0.74449	1.14036	1.11513	1.40356	1.62443	0.446424	0.965797	1.1894	1.28012	1.44677	1.43368	-0.446424	-0.221307	-0.0490398	-0.164989	-0.0432083	0.190746	SAG	SAG	Shared_SAG
507	OS04G0132300	Similar to cePP protein.	0	0.379257	0.606633	0.615837	0.855142	1.09556	0.0131422	0.302019	0.490471	0.712675	0.771055	1.02031	-0.0131422	0.0772387	0.116162	-0.0968381	0.0840873	0.0752438	SAG	SAG	Shared_SAG
508	OS04G0476400	Similar to OSIGBa0106G07.13 protein.	0	1.26194	1.87461	1.94096	2.30239	2.48957	-0.0900946	1.21025	1.89062	1.87395	2.15232	2.54556	0.0900946	0.051691	-0.0160074	0.067009	0.150071	-0.0559899	SAG	SAG	Shared_SAG
509	OS04G0629300	Similar to H0303G06.18 protein.	0	1.00148	1.66028	1.83167	2.05485	2.08728	0.123415	0.970343	1.45319	1.64536	1.66522	1.73989	-0.123415	0.0311339	0.207096	0.186305	0.389631	0.347391	SAG	SAG	Shared_SAG
510	OS04G0644300	Similar to H0413E07.5 protein.	0	0.579283	0.84102	0.708117	0.867342	1.02977	-0.0253052	0.419245	0.705779	0.887088	1.05863	1.12458	0.0253052	0.160038	0.13524	-0.178971	-0.191289	-0.094809	SAG	SAG	Shared_SAG
511	OS04G0650000	Similar to Oryzain alpha chain precursor (EC 3.4.22.-).	0	0.667305	1.10071	1.42515	1.47982	1.31073	0.145974	0.518076	0.870513	1.02914	1.14379	1.38642	-0.145974	0.149228	0.230197	0.396012	0.336031	-0.0756889	SAG	SAG	Shared_SAG
512	OS05G0100100	Similar to cDNA clone:006-204-G09, full insert sequence.	0	0.807921	1.21511	1.28582	1.47586	1.51632	-0.0131522	0.610211	1.02691	1.06732	1.24913	1.42087	0.0131522	0.19771	0.188208	0.218496	0.226731	0.0954492	SAG	SAG	Shared_SAG
513	OS05G0147500	Similar to DEGP2 (DEGP PROTEASE 2); serine-type peptidase/ trypsin.	0	0.644456	1.07099	1.4592	1.79054	1.92629	-0.0142539	0.601223	0.946879	1.02759	1.33971	1.62487	0.0142539	0.0432331	0.124108	0.431617	0.450836	0.30142	SAG	SAG	Shared_SAG
514	OS05G0350500	Peptidase M24, structural domain domain containing protein.	0	0.682633	1.0326	1.07794	1.36813	1.51639	0.288213	0.618793	0.770727	0.996415	1.19041	1.44557	-0.288213	0.0638394	0.26187	0.0815275	0.177723	0.0708156	SAG	SAG	Shared_SAG
515	OS05G0363200	UDP-glucuronic acid decarboxylase.	0	0.481774	0.939781	1.33921	1.57897	1.66927	0.463162	0.769759	1.03842	1.1435	1.37018	1.63487	-0.463162	-0.287985	-0.0986389	0.195713	0.208795	0.0343981	SAG	SAG	Shared_SAG
516	OS05G0366300	Conserved hypothetical protein.	0	0.741015	1.14446	1.06291	1.22466	1.2366	0.165137	0.626542	0.887175	0.839393	0.96913	1.341	-0.165137	0.114473	0.257289	0.223518	0.255526	-0.104399	SAG	SAG	Shared_SAG
517	OS05G0393400	Similar to PAC (Fragment).	0	0.424069	0.683416	0.800738	1.08925	1.21939	0.0774913	0.522033	0.759697	0.721724	1.05039	1.1446	-0.0774913	-0.0979641	-0.0762813	0.0790139	0.0388608	0.0747871	SAG	SAG	Shared_SAG
518	OS05G0444200	Similar to T6J4.5 protein (WIP6 protein).	0	1.47341	2.30332	2.27071	2.5298	3.08844	0.342115	1.28539	1.90787	1.97069	2.34804	3.09032	-0.342115	0.188013	0.395454	0.300016	0.18176	-0.00187495	SAG	SAG	Shared_SAG
519	OS05G0467400	Domain of unknown function DUF1618 domain containing protein.	0	0.902685	1.44495	1.58133	1.79947	1.87946	-0.0111975	0.729909	1.1223	1.09812	1.5846	1.80639	0.0111975	0.172776	0.322644	0.483208	0.21487	0.073078	SAG	SAG	Shared_SAG
520	OS05G0494200	Similar to Cystatin (Fragment).	0	0.622551	1.14473	1.41929	1.64147	1.76456	0.225782	0.766256	1.12965	1.11939	1.58621	1.96875	-0.225782	-0.143705	0.0150757	0.299895	0.0552596	-0.204189	SAG	SAG	Shared_SAG
521	OS05G0556700	Similar to Cct2-prov protein.	0	0.871388	1.3686	1.48381	1.70369	1.4809	0.566797	0.983699	1.24383	1.31517	1.50453	1.78072	-0.566797	-0.112312	0.124772	0.168645	0.199154	-0.299821	SAG	SAG	Shared_SAG
522	OS05G0566300	PRC-barrel domain containing protein.	0	1.10348	1.67637	1.84516	2.34864	2.70216	0.0171278	1.14285	1.5473	1.50718	1.92251	2.38688	-0.0171278	-0.0393716	0.129072	0.33798	0.426127	0.315279	SAG	SAG	Shared_SAG
523	OS05G0592300	Protein of unknown function DUF1637 family protein.	0	0.752005	1.31139	1.68059	1.76275	1.6158	0.0429401	0.941742	1.338	1.4619	1.55144	1.2934	-0.0429401	-0.189738	-0.026611	0.218691	0.211311	0.322395	SAG	SAG	Shared_SAG
524	OS06G0136600	Similar to Enolase 1 (EC 4.2.1.11) (2-phosphoglycerate dehydratase 1) (2-phospho- D-glycerate hydro-lyase 1).	0	1.96022	2.95626	2.77228	3.13774	3.28184	0.00610241	1.62236	2.49495	2.43063	2.63696	2.82261	-0.00610241	0.337854	0.461311	0.341649	0.500782	0.459232	SAG	SAG	Shared_SAG
525	OS06G0326500	Mitochondrial glycoprotein family protein.	0	1.54261	2.07792	2.07614	2.25989	2.1027	0.513256	1.1604	1.56984	1.63523	1.894	2.09001	-0.513256	0.382211	0.508082	0.440913	0.36589	0.012693	SAG	SAG	Shared_SAG
526	OS06G0652000	Similar to T3/T7-like RNA polymerase (Fragment).	0	1.40307	2.12131	2.27855	2.9342	3.56186	0.357171	1.56774	2.0486	2.18851	2.80105	3.37061	-0.357171	-0.164673	0.0727038	0.0900465	0.133149	0.191246	SAG	SAG	Shared_SAG
527	OS06G0669400	Similar to Cell division protease ftsH homolog 2, chloroplastic.	0	0.674074	1.06509	1.18569	1.29329	1.22165	-0.128335	0.492118	0.879525	1.03519	1.0955	0.875674	0.128335	0.181956	0.185568	0.150505	0.197797	0.345979	SAG	SAG	Shared_SAG
528	OS06G0697200	DEAD-box protein abstrakt.	0	0.671749	1.12868	1.32623	1.45949	1.53648	-0.068999	0.719474	1.14086	1.2706	1.25225	1.4861	0.068999	-0.0477252	-0.0121822	0.0556296	0.20724	0.0503741	SAG	SAG	Shared_SAG
529	OS06G0703900	Homeodomain-like containing protein.	0	1.04873	1.63695	1.78137	2.03296	2.4911	0.111041	1.14771	1.79429	1.82028	2.15517	2.5476	-0.111041	-0.0989891	-0.157343	-0.0389107	-0.122206	-0.0564981	SAG	SAG	Shared_SAG
530	OS06G0710001	Hypothetical conserved gene.	0	0.916392	1.48509	1.59901	1.69691	1.52573	-0.0300663	0.879306	1.27143	1.30724	1.4996	1.47435	0.0300663	0.0370866	0.213658	0.291763	0.197314	0.0513762	SAG	SAG	Shared_SAG
531	OS07G0598500	Pentatricopeptide repeat domain containing protein.	0	0.608708	0.885813	0.887212	1.17507	1.27444	0.415074	0.661208	0.755929	0.726445	1.0149	1.46457	-0.415074	-0.0525007	0.129884	0.160767	0.160174	-0.190134	SAG	SAG	Shared_SAG
532	OS07G0660400	Similar to pseudouridine synthase family protein.	0	1.53893	2.25561	2.25495	2.63591	2.74562	0.522462	1.25273	1.67702	1.89455	2.31239	2.63777	-0.522462	0.286198	0.578594	0.360407	0.323525	0.107847	SAG	SAG	Shared_SAG
533	OS07G0689300	Similar to Lon protease homolog, mitochondrial.	0	0.798075	1.22865	1.08823	1.39273	1.74622	0.390423	0.984908	1.23729	1.22143	1.45044	1.73126	-0.390423	-0.186834	-0.00864175	-0.133197	-0.0577134	0.0149593	SAG	SAG	Shared_SAG
534	OS08G0133000	Protein of unknown function DUF1637 family protein.	0	0.92609	1.45296	1.53907	1.85266	2.04881	0.201456	1.11643	1.61102	1.52202	1.74247	2.10098	-0.201456	-0.190343	-0.158064	0.0170487	0.11019	-0.0521688	SAG	SAG	Shared_SAG
535	OS08G0351300	Conserved hypothetical protein.	0	1.59293	2.36763	2.44218	2.80964	2.87704	0.158123	1.46072	2.03706	2.20629	2.57433	2.84753	-0.158123	0.132205	0.330574	0.235889	0.235316	0.0295147	SAG	SAG	Shared_SAG
536	OS08G0404000	UDP-glucuronosyl/UDP-glucosyltransferase domain containing protein.	0	1.60514	2.52303	2.27195	2.36903	2.52977	0.502527	1.70315	2.29671	1.98571	2.21817	2.58212	-0.502527	-0.0980166	0.226323	0.28624	0.150861	-0.0523514	SAG	SAG	Shared_SAG
537	OS08G0529800	Alpha/beta hydrolase fold-1 domain containing protein.	0	0.491948	0.765023	0.858618	0.959062	1.03958	0.0772292	0.469614	0.703524	0.773268	1.03199	1.31652	-0.0772292	0.022334	0.061499	0.0853503	-0.0729297	-0.276938	SAG	SAG	Shared_SAG
538	OS09G0115500	Proteinase inhibitor I3, Kunitz legume domain containing protein.	0	1.02568	1.54692	1.52818	1.74825	1.91461	0.0637357	1.02585	1.52563	1.50881	1.74312	1.93711	-0.0637357	-0.000171377	0.0212889	0.0193696	0.00512675	-0.022502	SAG	SAG	Shared_SAG
539	OS09G0305300	Protein of unknown function DUF247, plant family protein.	0	0.278975	0.631112	1.4196	1.51453	1.11652	0.235266	0.427661	0.765699	1.05881	1.19343	1.26282	-0.235266	-0.148686	-0.134588	0.360788	0.321102	-0.146303	SAG	SAG	Shared_SAG
540	OS09G0458400	Similar to cDNA clone:J013057C16, full insert sequence.	0	0.502134	0.774211	0.800517	0.92736	1.14055	0.0375974	0.523733	0.822752	0.899711	1.02082	1.13376	-0.0375974	-0.0215992	-0.0485404	-0.0991939	-0.0934563	0.00679024	SAG	SAG	Shared_SAG
541	OS09G0493600	Similar to IojAP protein-like (Expressed protein).	0	0.684323	1.12917	1.42498	1.82274	2.16944	-0.0324492	0.621419	1.0856	1.13079	1.59974	1.79335	0.0324492	0.0629044	0.0435736	0.294196	0.223001	0.376087	SAG	SAG	Shared_SAG
542	OS09G0530000	Rhodanese-like domain containing protein.	0	0.765419	1.13125	1.33274	1.75731	1.88976	0.0462952	0.442855	0.801073	0.843344	1.32821	1.44079	-0.0462952	0.322564	0.330178	0.489401	0.429102	0.448971	SAG	SAG	Shared_SAG
543	OS10G0170000	Nucleotide-sensitive chloride conductance regulator family protein.	0	1.05095	1.53375	1.48222	1.80891	2.04778	0.192718	0.979291	1.47273	1.69088	2.03699	2.05528	-0.192718	0.0716619	0.0610173	-0.208658	-0.22808	-0.00749964	SAG	SAG	Shared_SAG
544	OS10G0321700	Similar to Ribonucleoprotein like protein.	0	1.28226	1.85773	1.6735	1.87425	1.95938	0.121263	0.899499	1.32206	1.37711	1.67438	1.85826	-0.121263	0.382757	0.535671	0.296392	0.199867	0.10112	SAG	SAG	Shared_SAG
545	OS10G0389300	Similar to Red chlorophyll catabolite reductase (Fragment).	0	0.531898	1.14097	1.98352	2.25839	2.16537	0.145993	0.388756	0.862985	1.64115	2.06652	2.39	-0.145993	0.143142	0.277989	0.34237	0.191877	-0.224622	SAG	SAG	Shared_SAG
546	OS10G0395000	Protein kinase, core domain containing protein.	0	0.870964	1.32237	1.27043	1.45764	1.58165	0.128882	0.739668	1.14433	1.14922	1.44494	1.68249	-0.128882	0.131296	0.178034	0.121213	0.0127001	-0.100841	SAG	SAG	Shared_SAG
547	OS10G0437200	Similar to Nucleolar protein-like.	0	0.9248	1.50826	1.47606	1.74661	1.96865	0.524164	1.015	1.24888	1.32279	1.66826	1.99516	-0.524164	-0.0902039	0.259381	0.153272	0.078351	-0.026508	SAG	SAG	Shared_SAG
548	OS10G0512500	RNA-binding, CRM domain domain containing protein.	0	1.01934	1.53958	1.65471	2.13505	2.5123	-0.0387937	0.924044	1.43539	1.51491	2.03379	2.43174	0.0387937	0.095293	0.104185	0.139805	0.101261	0.0805602	SAG	SAG	Shared_SAG
549	OS10G0529400	Similar to Glutathione S-transferase GSTU6.	0	1.20924	1.94585	1.99085	2.18511	2.10032	0.299602	1.2833	1.89695	2.1151	2.41842	2.55164	-0.299602	-0.0740697	0.048897	-0.124251	-0.233317	-0.451321	SAG	SAG	Shared_SAG
550	OS11G0129200	Multi antimicrobial extrusion protein MatE family protein.	0	0.761373	1.23412	1.6321	1.59831	1.27713	-0.0489446	0.604781	1.08464	1.23586	1.11066	1.23779	0.0489446	0.156592	0.149483	0.396248	0.487642	0.0393396	SAG	SAG	Shared_SAG
551	OS12G0133050	Similar to 60S acidic ribosomal protein P0.	0	0.725412	1.09163	1.24115	1.36913	1.45246	0.333695	0.84814	1.08486	1.17058	1.42559	1.64641	-0.333695	-0.122728	0.00676311	0.0705622	-0.056456	-0.193949	SAG	SAG	Shared_SAG
552	OS12G0244100	Similar to Heat shock 70 protein.	0	0.644641	1.0543	1.23371	1.51629	1.65218	0.138695	0.504236	0.780276	0.942559	1.28049	1.42219	-0.138695	0.140405	0.274029	0.291151	0.235801	0.229996	SAG	SAG	Shared_SAG
553	OS12G0409000	Similar to Serine hydroxymethyltransferase.	0	0.564329	0.806306	0.839995	1.04105	1.32261	0.0435714	0.443729	0.686773	0.805313	0.945185	1.18459	-0.0435714	0.1206	0.119533	0.0346814	0.0958619	0.138018	SAG	SAG	Shared_SAG
554	OS12G0527500	Cyclin-like F-box domain containing protein.	0	0.909923	1.41949	1.6081	1.55215	1.32907	0.464743	0.855223	1.16416	1.40603	1.5392	1.75848	-0.464743	0.0546998	0.255323	0.202069	0.0129517	-0.429416	SAG	SAG	Shared_SAG
555	OS12G0623900	Similar to Ethylene-responsive methionine synthase (Fragment).	0	0.826099	1.40242	1.9043	1.94609	1.84372	0.0398293	0.618792	1.05081	1.52833	1.48207	1.6363	-0.0398293	0.207307	0.351605	0.375973	0.464024	0.207419	SAG	SAG	Shared_SAG
556	OS01G0162400	Conserved hypothetical protein.	0	0.352734	0.6143	0.970725	1.83968	3.01677	-0.154005	0.325974	0.718413	0.780758	1.54319	2.83186	0.154005	0.02676	-0.104113	0.189967	0.296488	0.184906	SAG	SAG	Shared_SAG
557	OS01G0224166	Hypothetical gene.	0	0.732943	1.26731	1.40347	2.03839	2.88715	-0.488771	0.229452	0.751361	0.878099	1.75286	2.73145	0.488771	0.503491	0.515951	0.525372	0.285532	0.155694	SAG	SAG	Shared_SAG
558	OS01G0357150	Hypothetical protein.	0	0.0756632	0.0956568	1.16364	1.62207	1.76567	-0.0297249	-0.0411607	0.210906	0.94767	1.4466	1.55236	0.0297249	0.116824	-0.115249	0.215973	0.175468	0.213315	SAG	SAG	Shared_SAG
559	OS01G0566050	Similar to ELF3 protein.	0	0.753526	1.1058	0.952032	1.45569	1.8957	0.314454	0.718791	0.8429	0.741882	1.16033	2.01425	-0.314454	0.0347352	0.262901	0.210151	0.295367	-0.118557	SAG	SAG	Shared_SAG
560	OS01G0725400	Uncharacterised protein family UPF0497, trans-membrane plant subgroup domain containing protein.	0	0.354546	0.599009	0.618475	1.04679	1.54649	-0.0230152	0.227414	0.332371	0.499331	1.07091	1.32762	0.0230152	0.127132	0.266638	0.119144	-0.0241262	0.218871	SAG	SAG	Shared_SAG
561	OS01G0810100	Ribonuclease III domain containing protein.	0	0.434483	0.80502	1.35936	1.86021	2.25448	0.236099	0.35957	0.531042	0.945111	1.48798	1.9909	-0.236099	0.0749125	0.273978	0.414248	0.37223	0.263585	SAG	SAG	Shared_SAG
562	OS01G0933200	Heavy metal transport/detoxification protein domain containing protein.	0	0.555546	0.868813	0.781371	1.03397	1.50029	0.286532	0.461161	0.61741	0.593248	0.964329	1.427	-0.286532	0.0943853	0.251402	0.188123	0.069636	0.0732911	SAG	SAG	Shared_SAG
563	OS01G0940600	Conserved hypothetical protein.	0	-0.0957745	-0.0585771	0.196683	0.638068	1.06592	-0.366555	-0.313697	-0.244823	-0.184109	0.480955	0.666786	0.366555	0.217923	0.186246	0.380792	0.157113	0.399135	SAG	SAG	Shared_SAG
564	OS01G0971800	Similar to Two-component response regulator ARR11 (Receiver-like protein 3).	0	0.550397	0.715304	0.672479	0.929416	1.21769	-0.0166904	0.247803	0.296521	0.402008	0.646569	1.00585	0.0166904	0.302594	0.418783	0.270471	0.282847	0.211842	SAG	SAG	Shared_SAG
565	OS02G0137200	Similar to 50S ribosomal protein L3-1, chloroplast precursor.	0	0.385123	0.622999	0.858931	1.0373	1.24008	0.116487	0.1961	0.35451	0.366546	1.13317	1.48817	-0.116487	0.189023	0.268488	0.492386	-0.0958728	-0.248091	SAG	SAG	Shared_SAG
566	OS02G0187300	Similar to predicted protein.	0	0.121665	0.255877	0.299788	0.675666	1.23086	-0.282129	-0.16466	0.025515	0.381701	0.780281	1.27272	0.282129	0.286325	0.230362	-0.0819126	-0.104615	-0.041864	SAG	SAG	Shared_SAG
567	OS02G0202225	Non-protein coding transcript.	0	0.688865	0.737727	0.972786	1.52404	2.06769	0.0947339	0.318731	0.492083	0.484973	1.1883	2.26226	-0.0947339	0.370134	0.245643	0.487813	0.335733	-0.194567	SAG	SAG	Shared_SAG
568	OS02G0496500	HhH-GPD domain domain containing protein.	0	0.29234	0.357536	0.408245	0.757078	1.2527	-0.129944	0.323492	0.357859	0.465739	0.570116	0.940015	0.129944	-0.0311519	-0.000323547	-0.057494	0.186962	0.312682	SAG	SAG	Shared_SAG
569	OS02G0678300	Similar to protein HOTHEAD.	0	0.838472	1.25583	1.1397	1.50606	2.13753	0.0225717	0.580755	0.907117	0.925708	1.5309	2.32702	-0.0225717	0.257718	0.348712	0.213991	-0.0248401	-0.189483	SAG	SAG	Shared_SAG
570	OS02G0754300	Ribosomal protein L29 family protein.	0	0.34685	0.575967	0.603132	0.844709	1.03351	-0.380224	-0.0444676	0.150116	0.080159	0.650999	0.944621	0.380224	0.391317	0.425851	0.522973	0.193709	0.0888886	SAG	SAG	Shared_SAG
571	OS02G0822900	Hypothetical conserved gene.	0	0.534707	0.757385	0.614761	1.26582	2.2331	0.312184	0.33219	0.396868	0.518231	1.17459	2.18593	-0.312184	0.202516	0.360517	0.0965301	0.0912284	0.0471762	SAG	SAG	Shared_SAG
572	OS02G0827600	Protein of unknown function DUF3531 domain containing protein.	0	0.508758	0.755494	0.854988	1.28879	1.68677	-0.00449862	0.549622	0.725025	0.696845	0.93626	1.42144	0.00449862	-0.040864	0.0304686	0.158143	0.35253	0.265327	SAG	SAG	Shared_SAG
573	OS03G0109600	Similar to Transcription factor homolog BTF3-like protein.	0	0.65782	1.00327	1.10317	1.42635	1.6118	0.443849	0.560647	0.693829	0.803161	1.36423	1.64718	-0.443849	0.0971729	0.309438	0.300004	0.0621144	-0.0353844	SAG	SAG	Shared_SAG
574	OS03G0293500	Similar to Pyruvate decarboxylase isozyme 2.	0	0.410176	0.602782	0.788066	1.09684	1.38087	0.0074978	0.178005	0.236681	0.434481	0.7195	1.03446	-0.0074978	0.232171	0.366101	0.353585	0.377338	0.346408	SAG	SAG	Shared_SAG
575	OS03G0323350	Similar to Glycosyl hydrolase family 1 protein.	0	0.305436	0.536023	0.701954	0.842525	1.04719	0.0903494	0.308469	0.537693	0.579689	0.837008	1.20809	-0.0903494	-0.00303368	-0.00167013	0.122265	0.00551682	-0.160906	SAG	SAG	Shared_SAG
576	OS03G0685100	tRNA/rRNA methyltransferase, SpoU domain containing protein.	0	0.0172759	0.106305	0.185203	0.637192	1.20059	-0.419988	-0.0161397	0.173741	0.165862	0.493133	0.764049	0.419988	0.0334155	-0.0674363	0.0193411	0.144059	0.436543	SAG	SAG	Shared_SAG
577	OS03G0758050	Hypothetical conserved gene.	0	0.096338	0.398471	0.773632	1.19293	1.54614	0.227046	0.327182	0.423059	0.557915	0.944414	1.3476	-0.227046	-0.230844	-0.0245871	0.215717	0.248517	0.198539	SAG	SAG	Shared_SAG
578	OS04G0394100	Similar to H0718E12.3 protein.	0	0.134693	0.378269	0.751986	1.15198	1.58692	0.168694	0.108263	0.273509	0.5578	0.925906	1.49473	-0.168694	0.0264298	0.10476	0.194187	0.226078	0.0921882	SAG	SAG	Shared_SAG
579	OS04G0431700	Similar to OSIGBa0160I14.9 protein.	0	-0.118123	0.170391	0.591085	1.20238	1.6381	0.152985	-0.0623117	0.0624992	0.225599	0.682351	1.34093	-0.152985	-0.0558112	0.107892	0.365486	0.520025	0.29717	SAG	SAG	Shared_SAG
580	OS04G0584600	Similar to Calcium dependent protein kinase.	0	0.431845	0.708517	0.871807	1.22091	1.38526	0.362318	0.558155	0.644757	0.73491	1.01254	1.47959	-0.362318	-0.12631	0.0637597	0.136896	0.208371	-0.0943253	SAG	SAG	Shared_SAG
581	OS04G0600000	Similar to Transfactor-like protein.	0	0.425819	0.741686	0.781634	1.34523	2.31222	-0.13279	0.337025	0.595953	0.534316	1.01081	2.06679	0.13279	0.0887938	0.145733	0.247318	0.334424	0.245436	SAG	SAG	Shared_SAG
582	OS05G0417200	Thioredoxin-like fold domain containing protein.	0	0.452895	0.848936	1.28434	1.53296	1.52336	0.315198	0.415655	0.651272	1.01753	1.39703	1.70161	-0.315198	0.03724	0.197664	0.266804	0.135936	-0.178249	SAG	SAG	Shared_SAG
583	OS05G0467700	Protein of unknown function DUF1618 domain containing protein.	0	0.708819	1.00577	0.883874	1.16489	1.6176	0.172599	0.398589	0.595873	0.772609	0.922527	1.22382	-0.172599	0.31023	0.409901	0.111265	0.242367	0.393777	SAG	SAG	Shared_SAG
584	OS05G0534000	Hypothetical conserved gene.	0	0.241288	0.547085	0.814337	1.13176	1.43744	0.243424	0.0756092	0.23818	0.568184	0.972603	1.624	-0.243424	0.165679	0.308905	0.246152	0.159155	-0.186559	SAG	SAG	Shared_SAG
585	OS05G0534100	Similar to predicted protein.	0	0.125846	0.295859	0.462798	0.775994	1.2969	-0.175727	-0.300598	-0.0619976	0.176209	0.555844	1.33921	0.175727	0.426445	0.357856	0.286589	0.22015	-0.042314	SAG	SAG	Shared_SAG
586	OS05G0557700	Conserved hypothetical protein.	0	0.172366	0.387606	0.636569	0.968675	1.49679	-0.0513718	0.0372309	0.166641	0.412445	0.55951	1.17108	0.0513718	0.135135	0.220965	0.224124	0.409164	0.325712	SAG	SAG	Shared_SAG
587	OS05G0567300	Similar to GTP-binding protein era.	0	0.334821	0.491344	0.688094	1.05745	1.33896	-0.178746	0.187883	0.421266	0.536653	0.867164	1.31356	0.178746	0.146938	0.0700779	0.151441	0.190281	0.0253963	SAG	SAG	Shared_SAG
588	OS06G0137600	K homology-like, alpha/beta domain containing protein.	0	0.354414	0.62204	0.969445	1.34331	1.65086	0.294902	0.356608	0.507405	0.699527	1.04366	1.42945	-0.294902	-0.00219327	0.114635	0.269918	0.299658	0.221411	SAG	SAG	Shared_SAG
589	OS06G0308000	Similar to Trigger factor-like protein.	0	0.236647	0.430998	0.7234	1.17431	1.64645	0.0799652	0.366642	0.48448	0.509735	0.995086	1.45327	-0.0799652	-0.129995	-0.053482	0.213665	0.179224	0.193189	SAG	SAG	Shared_SAG
590	OS06G0326000	Protein of unknown function DUF296 domain containing protein.	0	0.221439	0.485881	0.898145	1.12326	1.22595	0.0163151	0.143496	0.389248	0.687343	0.959219	1.19616	-0.0163151	0.0779431	0.0966328	0.210803	0.164044	0.029793	SAG	SAG	Shared_SAG
591	OS06G0332800	Similar to Bundle sheath defective protein 2.	0	0.169524	0.412153	0.637095	1.05029	1.32185	-0.245387	0.191819	0.500268	0.501953	0.97392	1.1715	0.245387	-0.0222942	-0.0881154	0.135143	0.0763672	0.150358	SAG	SAG	Shared_SAG
592	OS06G0476200	Similar to Phosphoglucomutase precursor (EC 5.4.2.2).	0	0.423059	0.644908	0.742549	1.2601	1.9661	-0.380092	0.167378	0.551318	0.637699	1.09709	1.87443	0.380092	0.25568	0.0935899	0.10485	0.163005	0.0916726	SAG	SAG	Shared_SAG
593	OS06G0498900	GTP-binding protein, HSR1-related domain containing protein.	0	0.402476	0.682401	1.11864	1.50595	1.71597	0.464333	0.56028	0.677767	0.904718	1.22652	1.53312	-0.464333	-0.157804	0.00463403	0.213927	0.279434	0.18285	SAG	SAG	Shared_SAG
594	OS06G0567200	Cupredoxin domain containing protein.	0	0.799379	1.35074	1.65484	2.16105	2.64552	0.270099	0.664498	0.974546	1.16655	1.66526	2.31561	-0.270099	0.134881	0.37619	0.488294	0.495787	0.329916	SAG	SAG	Shared_SAG
595	OS06G0683200	Similar to 50S ribosomal protein L24, chloroplast precursor (CL24).	0	0.176714	0.359626	0.537293	0.859	1.11398	-0.477066	-0.0816678	0.134089	-0.0222666	0.513823	0.885624	0.477066	0.258381	0.225536	0.55956	0.345177	0.228357	SAG	SAG	Shared_SAG
596	OS07G0134500	Similar to hydrolase/ protein serine/threonine phosphatase.	0	0.0911617	0.242625	0.366274	0.655203	1.20719	-0.340837	0.04553	0.235955	0.401567	0.614463	0.949723	0.340837	0.0456318	0.00667042	-0.0352928	0.0407393	0.257472	SAG	SAG	Shared_SAG
597	OS07G0164200	Similar to cDNA clone:001-026-G04, full insert sequence.	0	0.386623	0.544687	0.698608	0.961312	1.1953	-0.0510876	0.158077	0.321164	0.20103	0.694789	1.04778	0.0510876	0.228546	0.223523	0.497577	0.266523	0.14752	SAG	SAG	Shared_SAG
598	OS07G0631900	Nucleotide-binding, alpha-beta plait domain containing protein.	0	0.369989	0.876751	1.91796	2.82324	3.24532	0.286713	0.656216	1.06112	1.68387	2.513	3.07867	-0.286713	-0.286228	-0.184366	0.234095	0.310239	0.166647	SAG	SAG	Shared_SAG
599	OS08G0299400	Similar to MGDG synthase type A.	0	0.662	1.16094	1.35795	1.65601	1.99969	0.037377	0.532895	0.933608	1.07856	1.52381	2.18317	-0.037377	0.129105	0.227336	0.279386	0.132201	-0.183479	SAG	SAG	Shared_SAG
600	OS08G0409900	Major facilitator superfamily protein.	0	0.218049	0.652287	1.24247	1.73958	2.3423	-0.140769	-0.070744	0.214019	0.870919	1.54019	2.24396	0.140769	0.288793	0.438268	0.371551	0.19939	0.0983443	SAG	SAG	Shared_SAG
601	OS08G0506500	Similar to tRNA/rRNA methyltransferase (SpoU) family protein.	0	0.271931	0.375721	0.372329	0.677677	1.07745	-0.456147	-0.00473788	0.13315	0.198987	0.516546	0.673154	0.456147	0.276669	0.242571	0.173342	0.16113	0.404296	SAG	SAG	Shared_SAG
602	OS08G0517200	Similar to autoinhibited calcium ATPase.	0	0.345484	0.506788	0.630272	0.868028	1.02295	-0.232998	-0.0498116	0.00540766	0.10983	0.324666	0.911197	0.232998	0.395296	0.50138	0.520442	0.543362	0.111753	SAG	SAG	Shared_SAG
603	OS09G0411500	Similar to predicted protein.	0	0.0626353	0.160896	0.288892	1.10205	2.12451	-0.2958	-0.252533	-0.0320731	0.258183	0.840811	1.55108	0.2958	0.315168	0.192969	0.0307089	0.261235	0.573428	SAG	SAG	Shared_SAG
604	OS10G0100500	Serine/threonine protein kinase-related domain containing protein.	0	0.0613931	0.175532	0.428484	0.936257	1.60858	-0.200295	-0.0132716	-0.0123388	0.290026	0.601451	1.29677	0.200295	0.0746647	0.18787	0.138458	0.334805	0.311806	SAG	SAG	Shared_SAG
605	OS10G0154700	Similar to Cyclophilin Dicyp-2.	0	0.483628	1.16636	1.39448	2.20577	3.46278	0.335567	0.593842	0.980136	1.34253	2.0602	3.21391	-0.335567	-0.110214	0.18622	0.0519472	0.145575	0.248865	SAG	SAG	Shared_SAG
606	OS10G0437000	Similar to Secondary cell wall-related glycosyltransferase family 14.	0	0.607318	0.986866	1.2249	1.80787	2.42672	0.337422	0.765117	0.953445	0.992777	1.63028	2.42886	-0.337422	-0.1578	0.0334206	0.232126	0.177596	-0.00214878	SAG	SAG	Shared_SAG
607	OS10G0533100	Similar to ABC-type Co2+ transport system, permease component.	0	0.132284	0.227838	0.470829	0.765277	1.06238	-0.0728841	-0.297335	-0.270953	0.00492564	0.279566	0.93196	0.0728841	0.429619	0.498791	0.465904	0.485711	0.130423	SAG	SAG	Shared_SAG
608	OS10G0554200	TGF-beta receptor, type I/II extracellular region family protein.	0	0.218812	0.46199	0.710714	0.942989	1.18741	0.0153591	0.167718	0.299532	0.310578	0.618727	1.16759	-0.0153591	0.0510934	0.162458	0.400136	0.324262	0.0198169	SAG	SAG	Shared_SAG
609	OS11G0158832	Similar to Associated with HOX family protein, expressed.	0	0.110617	0.30715	0.548689	0.805503	1.04153	-0.304395	-0.0916701	0.0944782	0.366604	0.609559	1.17195	0.304395	0.202287	0.212672	0.182085	0.195944	-0.13042	SAG	SAG	Shared_SAG
610	OS12G0198000	Protein of unknown function DUF538 family protein.	0	0.476611	0.688686	0.94872	1.00969	0.975736	0.182298	-0.0200759	0.111193	0.389929	0.806019	1.4716	-0.182298	0.496687	0.577493	0.558791	0.203674	-0.495868	SAG	SAG	Shared_SAG
611	OS12G0597400	HI0933-like protein family protein.	0	0.283009	0.52173	0.66559	0.968586	1.34294	-0.340699	-0.0184772	0.258298	0.314087	0.526875	0.884728	0.340699	0.301486	0.263432	0.351502	0.441711	0.458214	SAG	SAG	Shared_SAG
612	OS01G0142500	Homeodomain-like containing protein.	0	0.484357	0.834913	1.04892	1.15191	1.04758	0.247562	0.680774	1.03586	1.28046	1.41421	1.34734	-0.247562	-0.196417	-0.200949	-0.231534	-0.262302	-0.299756	SAG	SAG	Shared_SAG
613	OS01G0142800	Similar to Peptide transporter.	0	0.731494	1.26807	1.686	1.8097	1.64831	0.466452	1.1693	1.6283	1.94528	1.97957	1.77672	-0.466452	-0.437809	-0.36023	-0.259277	-0.16987	-0.128407	SAG	SAG	Shared_SAG
614	OS01G0185200	Similar to glutaminyl-tRNA synthetase.	0	0.591472	0.886486	1.00276	1.25274	1.42149	0.226726	0.699042	0.989573	1.13464	1.3442	1.46186	-0.226726	-0.10757	-0.103087	-0.131877	-0.0914616	-0.0403733	SAG	SAG	Shared_SAG
615	OS01G0206200	Conserved hypothetical protein.	0	0.789891	1.15713	1.21972	1.40514	1.61309	0.499373	1.0848	1.45163	1.59835	1.88787	1.86327	-0.499373	-0.294906	-0.294506	-0.378626	-0.48273	-0.250183	SAG	SAG	Shared_SAG
616	OS01G0268900	Conserved hypothetical protein.	0	1.04387	1.51348	1.42961	1.93334	2.37078	0.53195	1.22217	1.52979	1.5467	1.95856	2.55331	-0.53195	-0.178297	-0.016309	-0.117096	-0.0252178	-0.182529	SAG	SAG	Shared_SAG
617	OS01G0865100	Similar to Uricase (Fragment).	0	0.785226	1.1439	1.03595	1.13909	1.2743	0.415005	0.907241	1.15194	1.49951	1.47621	1.54837	-0.415005	-0.122015	-0.00803478	-0.463559	-0.337117	-0.274066	SAG	SAG	Shared_SAG
618	OS01G0884300	No apical meristem (NAM) protein domain containing protein.	0	0.829812	1.2782	1.47252	1.72149	1.80151	0.422163	0.939428	1.27056	1.57488	1.93203	2.21958	-0.422163	-0.109616	0.00764083	-0.102361	-0.210543	-0.418071	SAG	SAG	Shared_SAG
619	OS01G0970900	Pentatricopeptide repeat domain containing protein.	0	0.508734	0.72923	0.786125	0.959263	1.25893	0.4005	0.441567	0.569793	0.896125	1.17873	1.46277	-0.4005	0.0671669	0.159437	-0.11	-0.219469	-0.203842	SAG	SAG	Shared_SAG
620	OS02G0533300	Carbonic anhydrase, CAH1-like domain containing protein.	0	0.347469	0.707478	1.10325	1.34343	1.37629	0.372368	0.349704	0.586491	1.13379	1.34382	1.51809	-0.372368	-0.00223436	0.120987	-0.0305359	-0.000395152	-0.1418	SAG	SAG	Shared_SAG
621	OS02G0617700	Nucleic acid-binding, OB-fold domain containing protein.	0	0.905361	1.3375	1.24073	1.78869	2.36501	0.338138	1.03581	1.50485	1.69616	2.27099	2.78837	-0.338138	-0.130448	-0.167346	-0.455432	-0.482297	-0.423364	SAG	SAG	Shared_SAG
622	OS02G0710500	Similar to Receptor protein kinase.	0	0.661861	1.16342	1.322	1.64083	2.11617	0.31975	1.02069	1.45219	1.75659	1.88115	2.0537	-0.31975	-0.358825	-0.288767	-0.434586	-0.240315	0.0624728	SAG	SAG	Shared_SAG
623	OS02G0722700	Similar to Nucleic acid binding protein.	0	0.385908	0.582898	0.581352	0.799297	1.06829	0.217811	0.645046	0.871221	0.97898	1.11805	1.2671	-0.217811	-0.259138	-0.288322	-0.397628	-0.318748	-0.198801	SAG	SAG	Shared_SAG
624	OS02G0761100	Similar to Cyclophilin-40 (Expressed protein).	0	0.449625	0.72836	0.794138	0.917126	1.03167	0.195111	0.483704	0.578913	0.79119	0.989566	1.24128	-0.195111	-0.0340795	0.149447	0.00294787	-0.0724408	-0.209601	SAG	SAG	Shared_SAG
625	OS02G0817500	Potassium channel, voltage-dependent, beta subunit, KCNAB-related domain containing protein.	0	0.483279	0.889466	1.20244	1.30187	1.24198	0.30546	0.860692	1.31846	1.50824	1.58745	1.52611	-0.30546	-0.377413	-0.428989	-0.305795	-0.28558	-0.28413	SAG	SAG	Shared_SAG
626	OS03G0116000	Similar to 60Kd inner membrane protein, expressed.	0	0.750916	1.25493	1.30077	1.71621	1.88639	0.373061	0.785238	1.11257	1.58744	1.90883	2.26426	-0.373061	-0.0343223	0.142364	-0.286665	-0.192619	-0.377869	SAG	SAG	Shared_SAG
627	OS03G0202300	Similar to radical SAM domain-containing protein.	0	0.209386	0.427049	0.744553	0.968667	1.09371	0.120888	0.453745	0.662257	0.957395	1.22232	1.20879	-0.120888	-0.244358	-0.235208	-0.212842	-0.25365	-0.115079	SAG	SAG	Shared_SAG
628	OS03G0313600	Similar to Genes for GrpE, DnaK and DnaJ, complete and partial cds. (Fragment).	0	0.556639	0.931856	1.15599	1.43881	1.52391	0.311003	0.940389	1.2684	1.43693	1.52803	1.55226	-0.311003	-0.38375	-0.336541	-0.280941	-0.0892253	-0.0283501	SAG	SAG	Shared_SAG
629	OS03G0396900	Hypothetical conserved gene.	0	0.666043	1.02926	0.983719	1.24681	1.50331	0.329995	0.970227	1.2384	1.11978	1.41602	1.61035	-0.329995	-0.304184	-0.209145	-0.136056	-0.169205	-0.107041	SAG	SAG	Shared_SAG
630	OS03G0586800	Similar to Lysyl-tRNA synthetase (EC 6.1.1.6) (Lysine--tRNA ligase) (LysRS).	0	0.562565	0.824412	0.793633	1.05839	1.31925	0.346207	0.709053	0.771174	0.745747	1.12625	1.39551	-0.346207	-0.146488	0.0532377	0.0478857	-0.0678662	-0.0762585	SAG	SAG	Shared_SAG
631	OS03G0641200	Similar to cationic amino acid transporter 4.	0	0.549427	0.89589	0.981584	1.19909	1.07345	0.250419	0.570851	0.998363	1.10261	1.485	1.54051	-0.250419	-0.021424	-0.102473	-0.121025	-0.285905	-0.467067	SAG	SAG	Shared_SAG
632	OS03G0748900	Aldo/keto reductase domain containing protein.	0	0.356951	0.588538	0.674542	0.899872	1.06014	0.29417	0.638315	0.923119	1.1435	1.22846	1.44613	-0.29417	-0.281365	-0.334582	-0.468953	-0.328592	-0.385989	SAG	SAG	Shared_SAG
633	OS03G0822300	Ribosomal RNA methyltransferase J domain containing protein.	0	0.623833	0.933403	1.02274	1.35875	1.50548	-0.0452789	0.760052	1.03467	1.23496	1.50131	1.52178	0.0452789	-0.136219	-0.101263	-0.212216	-0.14256	-0.0162951	SAG	SAG	Shared_SAG
634	OS03G0844450	Similar to 3' exoribonuclease family domain 1-containing protein.	0	0.775739	1.10966	1.01721	1.38297	1.5879	0.481717	0.817911	1.17533	1.38522	1.64394	1.76406	-0.481717	-0.042172	-0.0656666	-0.368017	-0.260967	-0.176158	SAG	SAG	Shared_SAG
635	OS04G0194600	Similar to PCF1.	0	0.303298	0.609971	1.0064	1.47566	1.60986	0.147554	0.699882	1.0137	1.2101	1.52777	1.85833	-0.147554	-0.396584	-0.40373	-0.203695	-0.0521114	-0.248474	SAG	SAG	Shared_SAG
636	OS04G0449500	Similar to H0818E04.12 protein.	0	0.347905	0.589412	0.8379	1.06483	1.2296	0.198043	0.553724	0.823385	0.920885	1.00045	1.42955	-0.198043	-0.205819	-0.233972	-0.0829849	0.0643796	-0.199945	SAG	SAG	Shared_SAG
637	OS04G0452000	Similar to H0815C01.7 protein.	0	0.435557	0.681473	0.65354	0.864744	1.11069	0.0860728	0.553607	0.885976	0.965685	1.06067	1.19627	-0.0860728	-0.11805	-0.204503	-0.312145	-0.195927	-0.0855819	SAG	SAG	Shared_SAG
638	OS04G0460600	Similar to H0219H12.10 protein.	0	0.37658	0.868715	0.810155	1.15543	1.37538	0.105575	0.834943	1.20759	1.36886	1.42325	1.7579	-0.105575	-0.458363	-0.338876	-0.55871	-0.267824	-0.382518	SAG	SAG	Shared_SAG
639	OS04G0643300	Similar to 3-ketoacyl carrier protein synthase III.	0	0.472622	0.744896	0.783588	0.990089	1.03699	0.128557	0.61711	0.853627	1.01882	1.09849	1.13711	-0.128557	-0.144488	-0.108731	-0.235235	-0.108404	-0.10012	SAG	SAG	Shared_SAG
640	OS04G0652700	Similar to Nuclease PA3.	0	0.851021	1.37959	1.45981	1.75951	2.18554	0.46172	1.33786	1.8244	1.75146	1.94921	2.19744	-0.46172	-0.486835	-0.444816	-0.291643	-0.189701	-0.0119056	SAG	SAG	Shared_SAG
641	OS05G0198200	Thioredoxin fold domain containing protein.	0	0.461017	0.827276	0.954778	1.10764	1.35831	0.367234	0.797376	0.988585	1.19676	1.36859	1.5316	-0.367234	-0.336359	-0.161309	-0.241979	-0.260955	-0.173287	SAG	SAG	Shared_SAG
642	OS05G0310500	Similar to Cathepsin B-like cysteine protease.	0	0.571069	1.07412	1.57882	1.84263	1.86377	0.565381	0.961857	1.52932	1.99772	2.09283	1.93563	-0.565381	-0.390788	-0.455194	-0.418906	-0.250202	-0.0718559	SAG	SAG	Shared_SAG
643	OS05G0401500	Similar to oxidoreductase, 2OG-Fe oxygenase family protein.	0	0.445901	0.645052	0.74784	0.974748	1.06765	0.422353	0.52916	0.742752	1.19601	1.39935	1.5655	-0.422353	-0.0832582	-0.0976995	-0.448169	-0.424603	-0.497852	SAG	SAG	Shared_SAG
644	OS05G0485500	Similar to GAUT7 (GALACTURONOSYLTRANSFERASE 7); polygalacturonate 4-alpha-galacturonosyltransferase/ transferase, transferring glycosyl groups.	0	0.800734	1.18738	1.15918	1.4333	1.65115	0.0972162	0.816771	1.21637	1.32095	1.63574	1.9279	-0.0972162	-0.0160372	-0.0289823	-0.161772	-0.202438	-0.276759	SAG	SAG	Shared_SAG
645	OS05G0519500	Similar to Periodic tryptophan protein-associated region; WD40-like.	0	0.535024	0.835253	1.062	1.43054	1.58984	0.518675	0.763746	0.819248	1.11381	1.49452	1.72192	-0.518675	-0.228721	0.0160046	-0.051809	-0.0639737	-0.132084	SAG	SAG	Shared_SAG
646	OS05G0563500	Conserved hypothetical protein.	0	0.490063	0.802339	0.787531	1.13207	1.32325	0.317686	0.766477	1.15365	1.35352	1.42996	1.40232	-0.317686	-0.276414	-0.351315	-0.565984	-0.297896	-0.079078	SAG	SAG	Shared_SAG
647	OS05G0591900	Hypothetical gene.	0	0.674779	1.08417	1.17168	1.58474	2.12603	0.441415	0.935333	1.27785	1.57074	1.90516	2.46502	-0.441415	-0.260554	-0.193682	-0.399061	-0.320418	-0.338982	SAG	SAG	Shared_SAG
648	OS05G0597100	Similar to Nucleolar histone deacetylase HD2-p39.	0	0.527535	0.80941	0.946697	1.26574	1.46023	0.460913	0.643444	0.680531	1.10427	1.31637	1.52496	-0.460913	-0.115909	0.128879	-0.157568	-0.0506315	-0.0647256	SAG	SAG	Shared_SAG
649	OS06G0310200	Similar to OSIGBa0076I14.10 protein.	0	0.246056	0.347115	0.392446	0.681512	1.0084	0.0335637	0.555206	0.729801	0.877958	1.08024	1.22739	-0.0335637	-0.309149	-0.382686	-0.485512	-0.398724	-0.218983	SAG	SAG	Shared_SAG
650	OS07G0409400	Mitochodrial transcription termination factor-related family protein.	0	0.786302	1.15148	1.08137	1.49202	1.92381	0.311848	0.865007	1.2813	1.55568	1.92205	2.22692	-0.311848	-0.0787052	-0.129828	-0.474303	-0.430029	-0.303114	SAG	SAG	Shared_SAG
651	OS07G0597000	Similar to Eukaryotic translation initiation factor 5A (eIF-5A).	0	0.231373	0.474312	0.468954	0.79108	1.1349	0.177586	0.671677	1.00801	1.01781	1.26108	1.2759	-0.177586	-0.440305	-0.533699	-0.548856	-0.470004	-0.141003	SAG	SAG	Shared_SAG
652	OS07G0684000	Ricin B-related lectin domain containing protein.	0	0.346534	0.853254	1.2544	1.54976	1.81671	0.458797	0.849322	1.33931	1.67832	1.96728	2.23562	-0.458797	-0.502788	-0.486059	-0.423928	-0.41752	-0.418903	SAG	SAG	Shared_SAG
653	OS08G0163500	Protein of unknown function DUF1005 family protein.	0	0.52329	0.878867	1.11653	1.42734	1.73248	0.26413	0.649456	0.954669	1.18157	1.50742	1.97356	-0.26413	-0.126166	-0.0758021	-0.0650448	-0.0800799	-0.241079	SAG	SAG	Shared_SAG
654	OS08G0359500	CS domain domain containing protein.	0	0.786684	1.17613	1.15164	1.46957	1.62591	0.379929	0.709617	0.965263	1.36115	1.61594	1.74929	-0.379929	0.0770673	0.210867	-0.209514	-0.146372	-0.12338	SAG	SAG	Shared_SAG
655	OS09G0322000	Similar to PaMst-1.	0	0.635143	0.950375	1.148	1.27333	1.17336	0.227339	0.647188	0.990059	1.27966	1.47236	1.61	-0.227339	-0.0120457	-0.0396837	-0.131661	-0.199031	-0.436642	SAG	SAG	Shared_SAG
656	OS09G0364500	GTP-binding protein, HSR1-related domain containing protein.	0	0.441332	0.731041	0.701444	0.93346	1.22609	0.053	0.709709	1.0065	1.14048	1.32155	1.37613	-0.053	-0.268377	-0.275458	-0.439041	-0.388092	-0.150036	SAG	SAG	Shared_SAG
657	OS09G0432300	Similar to AAA-type ATPase family protein.	0	0.508865	0.946472	1.11231	1.20781	1.084	0.410555	0.38668	0.664207	1.06916	1.3544	1.60303	-0.410555	0.122185	0.282265	0.0431501	-0.146585	-0.519033	SAG	SAG	Shared_SAG
658	OS09G0501600	Similar to MYC1.	0	0.279674	0.63267	1.06056	1.23469	1.25357	0.255562	0.834466	0.994697	0.907265	1.12016	1.3668	-0.255562	-0.554792	-0.362027	0.153292	0.114538	-0.113227	SAG	SAG	Shared_SAG
659	OS10G0364800	Non-protein coding transcript.	0	0.671611	1.00532	1.04207	1.20105	1.35693	0.331999	0.979493	1.31994	1.49336	1.65265	1.65996	-0.331999	-0.307883	-0.314618	-0.451289	-0.4516	-0.303026	SAG	SAG	Shared_SAG
660	OS10G0482000	Conserved hypothetical protein.	0	0.398694	0.66235	0.698046	0.935501	1.34555	0.292717	0.764078	1.07651	1.08716	1.48058	1.59368	-0.292717	-0.365384	-0.414158	-0.389116	-0.54508	-0.248127	SAG	SAG	Shared_SAG
661	OS10G0501000	Pentatricopeptide repeat domain containing protein.	0	0.472525	0.657556	0.628695	1.04446	1.24176	0.0595437	0.599329	0.939581	1.16066	1.41016	1.5541	-0.0595437	-0.126804	-0.282025	-0.531962	-0.365705	-0.312339	SAG	SAG	Shared_SAG
662	OS10G0501200	Pentatricopeptide repeat domain containing protein.	0	0.475706	0.697637	0.625123	0.937972	1.44704	0.258173	0.64869	0.888132	1.04997	1.39387	1.61832	-0.258173	-0.172984	-0.190495	-0.42485	-0.455896	-0.171285	SAG	SAG	Shared_SAG
663	OS10G0506000	Pentatricopeptide repeat containing protein.	0	0.521636	0.698223	0.66425	0.957242	1.27519	0.298509	0.930254	1.20454	1.12999	1.24246	1.31491	-0.298509	-0.408619	-0.506317	-0.465739	-0.285221	-0.0397147	SAG	SAG	Shared_SAG
664	OS10G0550900	Proline oxidase domain containing protein.	0	0.716722	1.15442	1.27285	1.67818	1.79345	0.394903	0.82274	1.0305	1.18862	1.96761	2.35059	-0.394903	-0.106018	0.12392	0.0842361	-0.289437	-0.557146	SAG	SAG	Shared_SAG
665	OS11G0194800	Similar to DNA-directed RNA polymerase II 7.6 kDa polypeptide (EC 2.7.7.6) (RPB10) (RPB7.6).	0	0.829367	1.2086	1.29955	1.28574	1.29798	0.480829	0.934076	1.23728	1.39925	1.54941	1.60635	-0.480829	-0.104709	-0.028679	-0.0996983	-0.263672	-0.308369	SAG	SAG	Shared_SAG
666	OS11G0539901	Hypothetical conserved gene.	0	0.382187	0.647935	0.849988	0.990897	1.19566	0.364364	0.790412	1.03541	1.38156	1.52538	1.50111	-0.364364	-0.408225	-0.387475	-0.53157	-0.534485	-0.305448	SAG	SAG	Shared_SAG
667	OS11G0568600	THUMP domain containing protein.	0	0.522904	0.715323	0.853706	1.13304	1.36552	0.494123	0.825305	0.914894	1.09458	1.3065	1.58337	-0.494123	-0.302401	-0.199571	-0.240873	-0.173453	-0.217856	SAG	SAG	Shared_SAG
668	OS12G0166500	Similar to Nrap protein, expressed.	0	1.04876	1.64433	1.54795	2.00085	2.49477	0.443632	1.61632	2.14099	2.02923	2.27161	2.50672	-0.443632	-0.567553	-0.49666	-0.48128	-0.270755	-0.0119491	SAG	SAG	Shared_SAG
669	OS12G0198400	Conserved hypothetical protein.	0	0.559834	0.983121	1.05245	1.31064	1.28745	0.264948	0.952714	1.28216	1.43795	1.40886	1.52819	-0.264948	-0.39288	-0.29904	-0.385505	-0.0982244	-0.240735	SAG	SAG	Shared_SAG
670	OS12G0294100	WD40 repeat-like domain containing protein.	0	0.822501	1.13305	1.14635	1.40261	1.65438	0.408094	0.939616	1.16278	1.27892	1.53204	1.76147	-0.408094	-0.117115	-0.0297322	-0.132562	-0.129431	-0.107087	SAG	SAG	Shared_SAG
671	OS01G0126600	Similar to X1 (Fragment).	0	0.471697	0.722869	0.479637	0.725895	1.27497	0.118331	0.734254	1.04935	0.996398	1.19934	1.17801	-0.118331	-0.262558	-0.326486	-0.516761	-0.473446	0.0969518	SAG	SAG	Shared_SAG
672	OS01G0166800	Similar to ETG1 (E2F TARGET GENE 1).	0	0.404188	0.51731	0.486975	0.819351	1.28517	-0.507571	0.479727	0.936264	0.72622	0.89447	1.11245	0.507571	-0.0755387	-0.418955	-0.239244	-0.0751185	0.172723	SAG	SAG	Shared_SAG
673	OS01G0176700	Myb-like DNA-binding domain, SHAQKYF class domain containing protein.	0	0.750111	1.13122	1.23484	1.44116	1.83947	-0.244547	0.512211	1.01851	1.28399	1.72521	2.03383	0.244547	0.2379	0.112708	-0.049148	-0.284054	-0.194365	SAG	SAG	Shared_SAG
674	OS01G0221900	Similar to peptidase C45, acyl-coenzyme A/6-aminopenicillanic acid acyl-transferase.	0	0.632978	0.993277	1.01969	1.33255	1.61901	-0.0279998	0.832825	1.21375	1.06041	1.27667	1.61272	0.0279998	-0.199847	-0.220468	-0.0407231	0.0558851	0.00629086	SAG	SAG	Shared_SAG
675	OS01G0369200	Similar to Cullin-1.	0	0.484097	0.703422	0.473995	0.655613	1.05013	0.117513	0.503516	0.749187	0.874471	0.895186	1.20396	-0.117513	-0.0194195	-0.0457649	-0.400476	-0.239573	-0.153834	SAG	SAG	Shared_SAG
676	OS01G0532750	Non-protein coding transcript.	0	0.947726	1.39149	1.32166	1.77241	2.29374	-0.0289686	1.07401	1.54063	1.48991	1.98068	2.22859	0.0289686	-0.126282	-0.149133	-0.168255	-0.208277	0.0651494	SAG	SAG	Shared_SAG
677	OS01G0681000	Uncharacterised protein family UPF0089 domain containing protein.	0	0.477497	0.65974	0.423131	0.61548	1.02478	-0.120115	0.628497	0.949223	0.998765	1.14969	1.26393	0.120115	-0.151	-0.289482	-0.575634	-0.534211	-0.23915	SAG	SAG	Shared_SAG
678	OS01G0885200	Uncharacterised conserved protein UCP031277 domain containing protein.	0	0.574422	0.915139	0.885081	1.22056	1.60787	-0.11073	0.678086	1.09838	1.06121	1.21804	1.42104	0.11073	-0.103664	-0.183236	-0.176132	0.00251266	0.18683	SAG	SAG	Shared_SAG
679	OS01G0901200	Similar to RecA protein (Fragment).	0	0.77936	1.14688	0.970389	1.32715	1.64204	0.242466	0.969163	1.25913	1.07527	1.41184	1.72018	-0.242466	-0.189803	-0.112251	-0.104886	-0.0846948	-0.0781395	SAG	SAG	Shared_SAG
680	OS01G0956300	Hypothetical protein.	0	0.474315	0.660847	0.563423	0.851015	1.06587	-0.171	0.497664	0.882384	0.768469	0.932169	1.03382	0.171	-0.0233485	-0.221537	-0.205046	-0.0811537	0.0320498	SAG	SAG	Shared_SAG
681	OS01G0964133	Similar to Actin.	0	0.398974	0.638792	0.469478	0.781528	1.22409	-0.458044	0.438988	0.856101	0.664832	0.956825	1.03846	0.458044	-0.0400136	-0.217309	-0.195354	-0.175297	0.185622	SAG	SAG	Shared_SAG
682	OS01G0978500	Conserved hypothetical protein.	0	0.2598	0.528159	0.4745	0.731499	1.08863	-7.39632e-05	0.664255	0.975166	0.836587	1.10675	1.49197	7.39632e-05	-0.404456	-0.447007	-0.362086	-0.37525	-0.403341	SAG	SAG	Shared_SAG
683	OS02G0211500	Non-protein coding transcript.	0	0.375977	0.513711	0.375737	0.670316	1.32799	-0.29932	0.581083	0.90632	0.743511	0.86534	1.06691	0.29932	-0.205106	-0.392609	-0.367775	-0.195024	0.261076	SAG	SAG	Shared_SAG
684	OS02G0312800	Ankyrin repeat containing protein.	0	0.62416	0.93636	1.05778	1.28282	1.73162	0.0367408	0.916043	1.38148	1.43115	1.6956	1.86931	-0.0367408	-0.291883	-0.445119	-0.373367	-0.41278	-0.137689	SAG	SAG	Shared_SAG
685	OS02G0699300	Similar to ADP-ribosylation factor-like protein.	0	0.406188	0.668839	0.623196	0.836125	1.18192	0.0338934	0.711232	1.11105	1.06856	1.25539	1.48878	-0.0338934	-0.305044	-0.442207	-0.445361	-0.419262	-0.306856	SAG	SAG	Shared_SAG
686	OS02G0699500	Conserved hypothetical protein.	0	0.642593	0.955053	0.910684	1.13798	1.5725	0.0115081	0.597277	0.942765	1.01815	1.27418	1.5574	-0.0115081	0.0453168	0.0122876	-0.107471	-0.136194	0.0150957	SAG	SAG	Shared_SAG
687	OS02G0824900	F-box domain, cyclin-like domain containing protein.	0	0.706276	0.922211	0.927021	1.22491	1.54252	0.102636	0.840338	1.18557	1.08516	1.37726	1.69135	-0.102636	-0.134062	-0.263357	-0.158138	-0.152345	-0.148827	SAG	SAG	Shared_SAG
688	OS03G0118450	Non-protein coding transcript.	0	0.516274	0.818878	0.590828	0.926822	1.00117	-0.225496	0.462415	0.828242	0.454171	1.08876	1.39033	0.225496	0.0538591	-0.0093644	0.136657	-0.161934	-0.389162	SAG	SAG	Shared_SAG
689	OS03G0274300	Similar to Initiator-binding protein.	0	0.589621	0.658352	0.428779	0.776457	1.30756	-0.0524636	0.654557	0.91325	0.728418	0.82326	1.21113	0.0524636	-0.0649354	-0.254897	-0.299639	-0.046803	0.096431	SAG	SAG	Shared_SAG
690	OS03G0284900	Annexin repeat, conserved site domain containing protein.	0	0.358029	0.639711	0.694084	0.940537	1.25406	-0.310188	0.602295	1.06064	0.959698	1.05404	1.0811	0.310188	-0.244266	-0.420928	-0.265614	-0.1135	0.172953	SAG	SAG	Shared_SAG
691	OS03G0334000	Similar to Ribosomal protein S6 kinase.	0	0.809556	1.22722	1.11153	1.46652	1.92751	-0.195955	0.807383	1.3598	1.29426	1.54578	1.75025	0.195955	0.00217251	-0.13258	-0.182727	-0.0792637	0.177266	SAG	SAG	Shared_SAG
692	OS03G0853600	Conserved hypothetical protein.	0	0.345442	0.447153	0.351746	0.617033	1.05119	-0.200427	0.401859	0.746497	0.647512	0.904889	1.15471	0.200427	-0.0564167	-0.299344	-0.295765	-0.287856	-0.103519	SAG	SAG	Shared_SAG
693	OS04G0620000	Similar to Canalicular multispecific organic anion transporter 2 (Multidrug resistance-associated protein 3) (Multi-specific organic anion tranporter-D) (MOAT-D). Splice isoform 3S1.	0	0.508467	0.67311	0.70247	0.933782	1.24722	-0.017946	0.521407	0.772418	0.695437	1.03775	1.37629	0.017946	-0.0129395	-0.0993081	0.00703355	-0.103968	-0.129065	SAG	SAG	Shared_SAG
694	OS05G0509300	Pseudouridine synthase, TruD domain containing protein.	0	0.576184	0.896618	0.855075	1.15056	1.47325	0.12466	0.850252	1.1356	1.09678	1.26932	1.42296	-0.12466	-0.274068	-0.238981	-0.24171	-0.118758	0.0502904	SAG	SAG	Shared_SAG
695	OS05G0554400	Phosphatidyl serine synthase family protein.	0	0.601255	1.01117	1.24581	1.67536	2.13432	-0.390867	0.680639	1.32732	1.61386	1.78291	1.85919	0.390867	-0.0793843	-0.316151	-0.368057	-0.107559	0.275132	SAG	SAG	Shared_SAG
696	OS05G0581900	X8 domain containing protein.	0	0.271609	0.484736	0.597586	0.699777	1.00146	-0.420683	0.400522	0.864745	0.794525	0.936998	1.14021	0.420683	-0.128913	-0.380008	-0.196938	-0.23722	-0.138758	SAG	SAG	Shared_SAG
697	OS06G0296750	Hypothetical protein.	0	0.32739	0.449906	0.453044	0.78951	1.1858	-0.384129	0.456126	0.820855	0.544727	0.680619	1.13132	0.384129	-0.128737	-0.370949	-0.0916836	0.108891	0.0544885	SAG	SAG	Shared_SAG
698	OS06G0728800	Similar to predicted protein.	0	0.393405	0.600515	0.660201	1.09896	1.61473	-0.154855	0.597468	1.01571	1.0312	1.37021	1.7251	0.154855	-0.204063	-0.4152	-0.370997	-0.271257	-0.110375	SAG	SAG	Shared_SAG
699	OS07G0121750	Conserved hypothetical protein.	0	0.550352	0.848126	0.790872	0.937176	1.08298	-0.170752	0.617936	1.04616	0.941909	1.21008	1.32001	0.170752	-0.0675832	-0.198039	-0.151036	-0.272908	-0.237026	SAG	SAG	Shared_SAG
700	OS07G0534700	Serine/threonine protein kinase-related domain containing protein.	0	0.608627	0.955518	0.788922	1.01912	1.28939	0.179074	0.78337	1.10056	0.984249	1.14594	1.68989	-0.179074	-0.174743	-0.145046	-0.195327	-0.126829	-0.4005	SAG	SAG	Shared_SAG
701	OS08G0144000	Myb, DNA-binding domain containing protein.	0	0.576756	0.80925	0.589399	0.916871	1.46025	-0.107458	0.469906	0.855467	0.740186	1.0529	1.48672	0.107458	0.10685	-0.0462163	-0.150788	-0.136025	-0.0264715	SAG	SAG	Shared_SAG
702	OS08G0201100	Conserved hypothetical protein.	0	0.552708	0.781351	0.748383	1.13189	1.37998	-0.0170696	0.809145	1.19349	0.968334	1.37053	1.84764	0.0170696	-0.256437	-0.412135	-0.219952	-0.238644	-0.467669	SAG	SAG	Shared_SAG
703	OS08G0468400	Kinetochore protein Ndc80 domain containing protein.	0	0.344102	0.448206	0.277877	0.724576	1.47973	-0.408137	0.284051	0.69564	0.742288	0.947183	1.11513	0.408137	0.0600511	-0.247433	-0.464411	-0.222607	0.364609	SAG	SAG	Shared_SAG
704	OS08G0508500	Similar to predicted protein.	0	0.774384	1.16483	1.13056	1.56288	1.97723	-0.168308	1.01383	1.53516	1.42132	1.64914	1.78038	0.168308	-0.239441	-0.370335	-0.290761	-0.0862578	0.196857	SAG	SAG	Shared_SAG
705	OS08G0523200	Similar to MAB1.	0	0.260523	0.399165	0.360349	0.639774	1.01198	-0.0540455	0.487996	0.721171	0.664051	0.86077	1.15128	0.0540455	-0.227473	-0.322005	-0.303702	-0.220995	-0.139306	SAG	SAG	Shared_SAG
706	OS08G0525700	Conserved hypothetical protein.	0	0.186837	0.242625	0.162963	0.478475	1.01468	-0.519171	0.420321	0.774649	0.434952	0.630425	0.942946	0.519171	-0.233484	-0.532024	-0.27199	-0.15195	0.0717316	SAG	SAG	Shared_SAG
707	OS09G0327100	Similar to GTP-binding protein.	0	0.520193	0.706108	0.787447	1.04676	1.18842	-0.0761398	0.676546	1.05772	0.961728	1.15545	1.36804	0.0761398	-0.156353	-0.351611	-0.174281	-0.108695	-0.179626	SAG	SAG	Shared_SAG
708	OS10G0128600	Cyclin-like F-box domain containing protein.	0	0.272132	0.589878	0.311047	0.668379	1.33569	-0.26149	0.442498	0.8179	0.849823	0.938144	0.968344	0.26149	-0.170366	-0.228023	-0.538776	-0.269765	0.36735	SAG	SAG	Shared_SAG
709	OS10G0406400	Similar to Cellulose synthase-like A1.	0	0.436847	0.648118	0.278743	0.527743	1.05025	-0.456924	0.427252	0.749128	0.39807	0.622455	0.973689	0.456924	0.00959486	-0.10101	-0.119328	-0.0947118	0.0765602	SAG	SAG	Shared_SAG
710	OS10G0407000	Pectin lyase fold/virulence factor domain containing protein.	0	0.525175	0.806022	0.59984	0.922148	1.31316	0.00942905	0.559607	0.845266	0.693478	1.0385	1.36276	-0.00942905	-0.0344323	-0.0392439	-0.0936378	-0.116349	-0.0495941	SAG	SAG	Shared_SAG
711	OS10G0498300	Similar to Epoxide hydrolase.	0	0.575039	0.872809	0.813949	1.09979	1.47404	-0.462844	0.503217	1.1191	1.0012	1.1496	1.32612	0.462844	0.0718222	-0.246294	-0.187253	-0.0498074	0.147918	SAG	SAG	Shared_SAG
712	OS10G0524300	Peptidoglycan-binding lysin domain domain containing protein.	0	0.81028	1.19507	0.873058	1.24045	1.60068	-0.328893	0.735978	1.41757	1.39049	1.68422	1.87255	0.328893	0.0743025	-0.222498	-0.517433	-0.443772	-0.271875	SAG	SAG	Shared_SAG
713	OS12G0161700	Conserved hypothetical protein.	0	0.395505	0.600197	0.466384	0.712799	1.17755	-0.0390126	0.481484	0.887993	0.99593	1.08372	1.10591	0.0390126	-0.0859796	-0.287796	-0.529546	-0.370921	0.0716407	SAG	SAG	Shared_SAG
714	OS01G0138500	Protein of unknown function DUF789 family protein.	0	0.32515	0.453619	0.149055	0.839853	2.21425	-0.270501	0.449999	0.775356	0.60652	1.15456	1.99853	0.270501	-0.124849	-0.321737	-0.457466	-0.314705	0.215716	SAG	SAG	Shared_SAG
715	OS01G0142300	Glycosyl transferase, group 1 domain containing protein.	0	-0.090459	-0.0600321	0.0425148	0.481178	1.31894	-0.303853	0.0464163	0.252178	0.292929	0.681801	1.2421	0.303853	-0.136875	-0.31221	-0.250414	-0.200623	0.0768415	SAG	SAG	Shared_SAG
716	OS01G0618200	Protein phosphatase 2C family protein.	0	0.324346	0.492869	0.53219	1.19237	2.16674	-0.35998	0.496414	0.753047	0.740311	1.37097	2.33612	0.35998	-0.172068	-0.260178	-0.208121	-0.178602	-0.169376	SAG	SAG	Shared_SAG
717	OS01G0717000	Similar to GmCK1p (EC 2.7.1.32).	0	-0.0462792	-0.00344971	0.230894	0.545198	1.02272	-0.124886	-0.119573	0.0837146	0.344922	0.696889	1.0342	0.124886	0.0732941	-0.0871643	-0.114028	-0.151691	-0.0114754	SAG	SAG	Shared_SAG
718	OS01G0862400	Hypothetical protein.	0	0.222431	0.364636	0.444269	0.846758	1.40844	-0.0897867	0.346204	0.58206	0.518918	0.9727	1.54796	0.0897867	-0.123774	-0.217424	-0.0746484	-0.125943	-0.139513	SAG	SAG	Shared_SAG
719	OS02G0130000	Similar to SWIb domain-containing protein (Fragment).	0	0.417126	0.669903	0.688829	0.924473	1.1156	0.20788	0.242926	0.482225	0.715964	1.15934	1.56465	-0.20788	0.1742	0.187678	-0.0271345	-0.234867	-0.449055	SAG	SAG	Shared_SAG
720	OS02G0202200	SPX, N-terminal domain containing protein.	0	0.875455	1.22263	0.951686	1.79876	3.0322	-0.136015	0.553611	0.924526	0.981805	2.00703	3.34035	0.136015	0.321844	0.298103	-0.0301196	-0.208276	-0.308146	SAG	SAG	Shared_SAG
721	OS02G0287800	F-box domain, Skp2-like domain containing protein.	0	0.147403	0.349894	0.442237	0.758547	1.15738	-0.0555438	0.304983	0.475985	0.349713	0.679039	1.2371	0.0555438	-0.157581	-0.12609	0.0925241	0.0795082	-0.0797258	SAG	SAG	Shared_SAG
722	OS02G0325600	Similar to Phosphate starvation response regulator-like protein.	0	0.607613	0.929046	0.993775	1.89642	3.70388	0.00749137	0.563086	0.888118	0.72133	1.89829	3.8703	-0.00749137	0.0445266	0.0409274	0.272445	-0.00186802	-0.166421	SAG	SAG	Shared_SAG
723	OS02G0724000	Zinc finger, B-box domain containing protein.	0	0.735221	0.953253	0.453901	1.10406	2.21564	-0.440487	0.62898	1.04582	0.671838	1.25777	2.22617	0.440487	0.106241	-0.0925682	-0.217937	-0.153711	-0.0105282	SAG	SAG	Shared_SAG
724	OS02G0802700	Similar to MGDG synthase type A.	0	0.471284	0.735515	0.807959	1.24313	1.96229	-0.0773629	0.471425	0.817795	0.913145	1.4021	2.04676	0.0773629	-0.000141662	-0.0822797	-0.105186	-0.15897	-0.0844716	SAG	SAG	Shared_SAG
725	OS03G0172100	Similar to Leucine zipper protein.	0	0.273995	0.418635	0.340925	0.950126	1.31376	0.140614	0.132995	0.188967	0.186495	0.827936	1.60135	-0.140614	0.141	0.229667	0.154429	0.122191	-0.287596	SAG	SAG	Shared_SAG
726	OS03G0184100	Conserved hypothetical protein.	0	0.225478	0.391216	0.342037	0.970651	1.96189	-0.241238	0.466025	0.743696	0.610381	1.20595	1.90143	0.241238	-0.240547	-0.352479	-0.268344	-0.235298	0.0604627	SAG	SAG	Shared_SAG
727	OS03G0221500	Glycoside hydrolase, family 17 protein.	0	0.0657501	0.106147	0.165343	0.452986	1.15189	-0.128661	0.170955	0.340098	0.451294	0.776295	1.42455	0.128661	-0.105205	-0.233951	-0.28595	-0.323309	-0.272661	SAG	SAG	Shared_SAG
728	OS03G0238750	Hypothetical gene.	0	0.309681	0.440588	0.330771	0.653152	1.31166	-0.0774107	0.38624	0.608715	0.579815	0.873936	1.3764	0.0774107	-0.0765588	-0.168126	-0.249044	-0.220784	-0.0647387	SAG	SAG	Shared_SAG
729	OS03G0251700	Similar to Protein kinase domain containing protein, expressed.	0	0.133943	0.0946655	0.275964	0.756158	1.37449	-0.100627	0.18498	0.367041	0.534816	0.928199	1.39931	0.100627	-0.0510369	-0.272375	-0.258853	-0.17204	-0.0248219	SAG	SAG	Shared_SAG
730	OS03G0288400	Similar to kinesin like protein.	0	0.353118	0.478945	0.35245	0.914391	1.77168	0.546252	0.498541	0.44376	0.724749	1.21248	2.01636	-0.546252	-0.145423	0.0351857	-0.372299	-0.298092	-0.244674	SAG	SAG	Shared_SAG
731	OS03G0342850	Hypothetical protein.	0	0.0176725	0.00221763	0.210126	0.699072	1.29256	-0.47179	-0.136188	0.217471	0.170827	0.937043	1.65671	0.47179	0.15386	-0.215253	0.0392994	-0.237971	-0.364148	SAG	SAG	Shared_SAG
732	OS03G0410900	Like-Sm ribonucleoprotein, core family protein.	0	0.51025	0.71295	0.57666	0.962106	1.31134	0.431769	0.520682	0.616572	0.814334	1.13263	1.48507	-0.431769	-0.0104318	0.0963784	-0.237674	-0.170526	-0.173727	SAG	SAG	Shared_SAG
733	OS03G0646200	Peptidase C12, ubiquitin carboxyl-terminal hydrolase 1 domain containing protein.	0	0.3798	0.538866	0.416696	0.78216	1.32476	0.5009	0.484081	0.506381	0.710577	1.13317	1.55284	-0.5009	-0.104281	0.0324857	-0.293882	-0.351011	-0.228076	SAG	SAG	Shared_SAG
734	OS03G0802600	ATPase, AAA-type, core domain containing protein.	0	0.474021	0.806254	0.956475	1.53947	2.12156	0.234011	0.505209	0.770526	0.877459	1.58007	2.39942	-0.234011	-0.0311879	0.035728	0.0790166	-0.040601	-0.277862	SAG	SAG	Shared_SAG
735	OS03G0812500	Non-protein coding transcript.	0	0.290692	0.506478	0.569445	1.11216	1.45792	0.0407728	0.330674	0.622672	0.95372	1.32164	1.69148	-0.0407728	-0.0399828	-0.116194	-0.384275	-0.209476	-0.233554	SAG	SAG	Shared_SAG
736	OS03G0854200	Exoribonuclease domain containing protein.	0	0.547296	0.808328	0.768159	1.17843	1.58805	0.389836	0.721958	0.816564	0.960607	1.50721	1.68209	-0.389836	-0.174662	-0.00823615	-0.192447	-0.328779	-0.094039	SAG	SAG	Shared_SAG
737	OS04G0404900	Similar to H0502B11.6 protein.	0	0.466789	0.677415	0.539917	1.00793	1.61678	0.331863	0.502289	0.632434	0.904053	1.28467	1.92009	-0.331863	-0.0355004	0.0449817	-0.364136	-0.276737	-0.30331	SAG	SAG	Shared_SAG
738	OS04G0480300	Myb, DNA-binding domain containing protein.	0	0.264749	0.445722	0.548733	0.863254	1.2029	0.115408	0.4655	0.67362	0.753221	1.04741	1.37	-0.115408	-0.200751	-0.227898	-0.204489	-0.184161	-0.167106	SAG	SAG	Shared_SAG
739	OS04G0636800	Conserved hypothetical protein.	0	0.354019	0.550846	0.735907	1.0938	1.51818	0.349981	0.326787	0.51736	0.741865	1.32741	1.72689	-0.349981	0.0272322	0.0334865	-0.00595809	-0.233607	-0.208709	SAG	SAG	Shared_SAG
740	OS05G0131500	Ferroporti-1 domain containing protein.	0	0.264811	0.527097	0.928543	1.29694	1.56715	-0.154692	0.295653	0.588961	0.869126	1.37205	1.97469	0.154692	-0.0308425	-0.0618639	0.0594175	-0.0751006	-0.407538	SAG	SAG	Shared_SAG
741	OS05G0298200	Ankyrin repeat containing protein.	0	0.497732	0.81117	0.889262	1.54204	2.41787	0.0657281	0.713685	1.01658	0.882519	1.46037	2.23871	-0.0657281	-0.215953	-0.205415	0.00674287	0.0816733	0.179156	SAG	SAG	Shared_SAG
742	OS05G0307100	Similar to tetracycline transporter protein.	0	0.321417	0.424304	0.31794	0.597601	1.20211	-0.301782	0.335945	0.659005	0.679474	1.04061	1.60914	0.301782	-0.0145275	-0.234701	-0.361533	-0.443005	-0.407028	SAG	SAG	Shared_SAG
743	OS05G0535800	Similar to F14O23.10 protein.	0	0.786378	1.13551	1.21408	1.59354	2.06271	0.276612	0.993411	1.16412	0.989934	1.54151	2.37728	-0.276612	-0.207034	-0.0286097	0.224145	0.0520277	-0.314566	SAG	SAG	Shared_SAG
744	OS05G0535900	IQ calmodulin-binding region domain containing protein.	0	0.0371696	0.0943117	-0.158155	0.276079	1.09845	-0.57114	0.0683443	0.216643	0.109501	0.291077	0.726227	0.57114	-0.0311747	-0.122332	-0.267656	-0.0149972	0.372222	SAG	SAG	Shared_SAG
745	OS05G0565900	DNA-binding WRKY domain containing protein.	0	0.42407	0.612274	0.112667	0.453856	1.29174	0.264967	0.564961	0.531135	0.588421	1.0011	1.5991	-0.264967	-0.140891	0.0811386	-0.475754	-0.547247	-0.307361	SAG	SAG	Shared_SAG
746	OS06G0179200	Similar to Nodulin-like protein.	0	0.255238	0.355337	0.118853	0.682457	1.5543	0.174749	0.620019	0.736134	0.512295	1.00956	1.58525	-0.174749	-0.364781	-0.380796	-0.393442	-0.327103	-0.0309509	SAG	SAG	Shared_SAG
747	OS06G0208700	Similar to Dual-specificity phosphatase protein.	0	0.440623	0.61688	0.273062	0.641219	1.21798	-0.174066	0.38174	0.665673	0.614142	0.934216	1.53301	0.174066	0.0588827	-0.0487929	-0.34108	-0.292997	-0.315031	SAG	SAG	Shared_SAG
748	OS06G0237000	Conserved hypothetical protein.	0	0.372626	0.512036	0.430667	1.0584	1.98958	0.194165	0.304777	0.56473	0.903529	1.33461	1.77019	-0.194165	0.0678491	-0.0526944	-0.472862	-0.276209	0.219381	SAG	SAG	Shared_SAG
749	OS06G0286375	Similar to Nitrate-induced NOI protein-like protein.	0	0.262188	0.236021	0.337219	0.682993	1.06407	0.187509	0.18723	0.224747	0.478076	0.760687	1.22345	-0.187509	0.0749576	0.0112738	-0.140857	-0.0776934	-0.159381	SAG	SAG	Shared_SAG
750	OS06G0546400	Similar to 50S ribosomal protein L1.	0	0.5608	0.749886	0.557787	0.983315	1.58313	0.492573	0.843289	0.967724	0.932012	1.35554	1.77962	-0.492573	-0.28249	-0.217838	-0.374224	-0.372225	-0.196493	SAG	SAG	Shared_SAG
751	OS06G0603600	SPX domain-containing protein, Phosphate (Pi) homeostasis	0	0.710514	1.11098	1.17659	1.788	2.78124	0.0672114	0.537624	0.926143	1.1473	1.92522	2.91336	-0.0672114	0.17289	0.184835	0.0292842	-0.13722	-0.132126	SAG	SAG	Shared_SAG
752	OS07G0123300	Conserved hypothetical protein.	0	0.0831704	0.24046	0.293109	0.77388	1.39729	-0.0523798	0.387166	0.687104	0.652271	1.06939	1.68726	0.0523798	-0.303996	-0.446644	-0.359163	-0.295508	-0.289979	SAG	SAG	Shared_SAG
753	OS07G0295000	Mitochondrial carrier protein domain containing protein.	0	0.499238	0.714566	0.646401	0.864492	1.31659	0.111984	0.608106	0.639202	0.733038	1.05023	1.4981	-0.111984	-0.108868	0.0753639	-0.0866364	-0.185735	-0.181501	SAG	SAG	Shared_SAG
754	OS07G0415200	Ribosomal protein L25/L23 domain containing protein.	0	0.642254	0.927946	0.956417	1.32727	1.59966	0.397702	0.69048	0.902295	0.965965	1.40016	1.90262	-0.397702	-0.0482253	0.0256506	-0.00954815	-0.072888	-0.302967	SAG	SAG	Shared_SAG
755	OS07G0477000	RNA polymerase Rpb7, N-terminal domain containing protein.	0	0.0584002	0.061587	-0.0479592	0.382601	1.07282	-0.364125	0.191352	0.499122	0.443174	0.793593	1.16907	0.364125	-0.132952	-0.437535	-0.491134	-0.410992	-0.0962503	SAG	SAG	Shared_SAG
756	OS07G0530700	Conserved hypothetical protein.	0	0.320196	0.526924	0.566565	0.944673	1.56305	0.0222026	0.187658	0.416783	0.60693	1.21648	1.99152	-0.0222026	0.132538	0.110141	-0.0403651	-0.271812	-0.428473	SAG	SAG	Shared_SAG
757	OS07G0555300	Conserved hypothetical protein.	0	0.28944	0.447605	0.454024	0.966608	1.72231	0.261593	0.531029	0.699937	0.854091	1.26875	1.77902	-0.261593	-0.241588	-0.252333	-0.400067	-0.302142	-0.0567154	SAG	SAG	Shared_SAG
758	OS07G0569600	Chaperonin-like RbcX domain containing protein.	0	0.866154	1.2784	1.41371	1.93186	2.52368	0.0976517	0.917537	1.26473	1.30013	2.08304	2.71377	-0.0976517	-0.0513828	0.0136788	0.113575	-0.151185	-0.190089	SAG	SAG	Shared_SAG
759	OS07G0571300	Hypothetical protein.	0	0.532784	0.68426	0.372264	0.585397	1.07107	0.189685	0.523073	0.633092	0.449001	0.79237	1.42868	-0.189685	0.00971158	0.0511675	-0.076737	-0.206973	-0.357608	SAG	SAG	Shared_SAG
760	OS07G0618700	Conserved hypothetical protein.	0	0.331604	0.512066	0.482133	0.905998	1.39645	0.247496	0.486242	0.626477	0.845437	1.18575	1.57562	-0.247496	-0.154638	-0.114412	-0.363304	-0.279757	-0.17917	SAG	SAG	Shared_SAG
761	OS07G0640000	Similar to PRMT3 (PROTEIN ARGININE METHYLTRANSFERASE 3); methyltransferase/ zinc ion binding.	0	0.284556	0.428169	0.478172	1.04371	1.56664	0.101496	0.399559	0.708483	0.670694	1.01158	1.46746	-0.101496	-0.115003	-0.280313	-0.192522	0.0321285	0.0991877	SAG	SAG	Shared_SAG
762	OS07G0688200	Similar to Typical P-type R2R3 Myb protein (Fragment).	0	0.625697	0.91311	0.905663	1.24069	1.51419	0.56003	0.759594	1.01414	0.922639	1.34596	1.86233	-0.56003	-0.133897	-0.101035	-0.0169758	-0.105265	-0.348137	SAG	SAG	Shared_SAG
763	OS08G0156600	Major facilitator superfamily protein.	0	0.433921	0.66783	0.5497	1.08354	1.97658	-0.0745184	0.557861	0.854639	0.709073	1.03409	1.85216	0.0745184	-0.123941	-0.18681	-0.159373	0.0494405	0.12442	SAG	SAG	Shared_SAG
764	OS08G0421500	Non-protein coding transcript.	0	0.277154	0.492531	0.4382	0.824513	1.46771	-0.0562041	0.602226	0.867348	0.810014	1.33294	1.726	0.0562041	-0.325072	-0.374817	-0.371815	-0.508429	-0.258291	SAG	SAG	Shared_SAG
765	OS08G0480200	2OG-Fe(II) oxygenase domain containing protein.	0	0.527858	0.775424	0.766291	1.14747	1.6078	0.50195	0.732184	0.86609	0.83478	1.20173	1.92635	-0.50195	-0.204326	-0.0906668	-0.0684885	-0.0542577	-0.318545	SAG	SAG	Shared_SAG
766	OS08G0522400	Similar to APX6; L-ascorbate peroxidase/ heme binding / peroxidase.	0	0.519864	1.04535	1.09618	1.66509	2.41441	0.285141	0.804431	1.02505	1.22705	1.80056	2.53805	-0.285141	-0.284567	0.0203003	-0.130862	-0.135474	-0.123638	SAG	SAG	Shared_SAG
767	OS08G0522500	Glycoside hydrolase, family 19 protein.	0	0.282536	0.388474	0.303916	0.689148	1.2552	0.14555	0.420024	0.462944	0.304339	0.684002	1.382	-0.14555	-0.137488	-0.0744707	-0.000422799	0.0051461	-0.126803	SAG	SAG	Shared_SAG
768	OS09G0246200	Similar to DNA-directed RNA polymerase.	0	0.425544	0.615628	0.73129	1.29361	2.01591	0.179683	0.686732	0.875069	0.929005	1.22239	1.90432	-0.179683	-0.261188	-0.259441	-0.197715	0.0712211	0.111589	SAG	SAG	Shared_SAG
769	OS09G0487200	Conserved hypothetical protein.	0	0.0761734	0.380924	0.597791	1.35972	2.18157	-0.176586	0.352046	0.836397	0.946747	1.39156	2.06572	0.176586	-0.275873	-0.455473	-0.348957	-0.0318426	0.115851	SAG	SAG	Shared_SAG
770	OS10G0571300	Similar to Protein kinase-like protein.	0	0.14478	0.209847	-0.112275	0.608664	1.60084	-0.171792	0.227773	0.521089	0.367813	0.897037	1.62869	0.171792	-0.0829932	-0.311242	-0.480089	-0.288373	-0.02785	SAG	SAG	Shared_SAG
771	OS10G0571600	No apical meristem (NAM) protein domain containing protein.	0	0.898219	1.53519	1.42881	2.35648	3.71343	0.00992728	1.20289	1.67862	1.2683	2.08912	3.40619	-0.00992728	-0.304669	-0.143432	0.160505	0.26736	0.307243	SAG	SAG	Shared_SAG
772	OS12G0636700	Conserved hypothetical protein.	0	0.176449	0.2815	0.371819	0.669006	1.15972	-0.0232006	0.193295	0.4848	0.716886	1.01096	1.33854	0.0232006	-0.0168458	-0.2033	-0.345067	-0.341955	-0.178827	SAG	SAG	Shared_SAG
773	OS01G0162300	Leucine-rich repeat, plant specific containing protein.	0	0.0838428	0.290198	0.604055	1.04535	1.74823	-0.00952016	0.316699	0.633107	0.681933	1.05937	1.59813	0.00952016	-0.232856	-0.342909	-0.0778772	-0.0140259	0.150097	SAG	SAG	Shared_SAG
774	OS01G0187900	Similar to Transcription factor MYBS2.	0	-0.0332518	0.280151	0.90684	1.52475	2.20293	0.151806	0.466151	0.756429	1.23031	1.61964	2.00721	-0.151806	-0.499403	-0.476278	-0.323473	-0.0948931	0.195723	SAG	SAG	Shared_SAG
775	OS01G0226300	Reticulon family protein.	0	-0.0355748	-0.0398343	0.0289048	0.456521	1.07605	-0.0775062	0.17768	0.359926	0.412089	0.605779	1.00739	0.0775062	-0.213255	-0.39976	-0.383184	-0.149258	0.0686641	SAG	SAG	Shared_SAG
776	OS01G0826000	Heavy metal transport/detoxification protein domain containing protein.	0	0.0897294	0.311939	0.582026	1.26435	2.07587	0.0216156	0.396071	0.750511	0.960729	1.71701	2.04667	-0.0216156	-0.306342	-0.438572	-0.378703	-0.452652	0.0291945	SAG	SAG	Shared_SAG
777	OS02G0266500	tRNA(Ile)-lysidine/2-thiocytidine synthase domain containing protein.	0	0.471586	0.686828	0.777394	1.33235	2.01456	0.427828	0.907074	1.11961	1.18581	1.5338	1.94531	-0.427828	-0.435489	-0.43278	-0.408418	-0.201447	0.0692468	SAG	SAG	Shared_SAG
778	OS02G0554800	Conserved hypothetical protein.	0	-0.131616	-0.00206466	0.309366	0.695108	1.13142	0.219567	0.211412	0.300468	0.423364	1.1133	1.60934	-0.219567	-0.343028	-0.302533	-0.113998	-0.418194	-0.477918	SAG	SAG	Shared_SAG
779	OS02G0636300	DEAD-like helicase, N-terminal domain containing protein.	0	0.349989	0.539998	1.03704	1.56809	1.94914	0.518298	0.815253	1.02586	1.35925	1.41547	1.62715	-0.518298	-0.465264	-0.485864	-0.322206	0.152627	0.321991	SAG	SAG	Shared_SAG
780	OS03G0240500	Similar to Toc34-2 protein.	0	0.165607	0.393009	0.789023	1.22673	1.62782	0.261847	0.602572	0.882911	1.09064	1.37341	1.47513	-0.261847	-0.436965	-0.489902	-0.301621	-0.146672	0.152693	SAG	SAG	Shared_SAG
781	OS03G0267700	Adenine nucleotide translocator 1 domain containing protein.	0	-0.17105	-0.0472578	0.382883	0.893544	1.5284	0.486928	0.246223	0.221926	0.62952	1.12456	1.65267	-0.486928	-0.417273	-0.269184	-0.246637	-0.231015	-0.124267	SAG	SAG	Shared_SAG
782	OS03G0758900	Similar to predicted protein.	0	0.267087	0.441063	0.733309	1.33294	2.04036	0.42298	0.486382	0.551223	0.652774	1.18825	1.91216	-0.42298	-0.219295	-0.11016	0.0805352	0.144689	0.128201	SAG	SAG	Shared_SAG
783	OS04G0416900	Similar to OSIGBa0092M08.9 protein.	0	0.0400402	0.33197	0.684314	1.27178	1.99636	-0.0899646	0.235386	0.558507	0.990417	1.50148	1.92226	0.0899646	-0.195346	-0.226537	-0.306104	-0.229698	0.0741055	SAG	SAG	Shared_SAG
784	OS04G0492600	Anticodon-binding domain containing protein.	0	0.142081	0.30376	0.430179	0.856081	1.37632	0.301862	0.707054	0.835006	1.00483	1.0824	1.39632	-0.301862	-0.564973	-0.531246	-0.57465	-0.226316	-0.0199961	SAG	SAG	Shared_SAG
785	OS04G0613800	Methyl-CpG DNA binding domain containing protein.	0	0.08508	0.215142	0.293308	0.699198	1.35049	0.00367904	0.345161	0.5588	0.544919	0.894173	1.2356	-0.00367904	-0.260081	-0.343658	-0.251611	-0.194975	0.114888	SAG	SAG	Shared_SAG
786	OS05G0145300	RNA-binding, CRM domain domain containing protein.	0	0.0895327	0.156776	0.342682	1.04403	1.88235	0.438564	0.482339	0.438539	0.678035	1.14633	1.66334	-0.438564	-0.392806	-0.281762	-0.335354	-0.102299	0.219007	SAG	SAG	Shared_SAG
787	OS05G0392400	SNF2-related domain containing protein.	0	-0.246232	-0.308164	-0.0378892	0.470454	1.26585	0.147912	0.214734	0.231171	0.36786	0.787983	1.24805	-0.147912	-0.460966	-0.539335	-0.405749	-0.317529	0.0178007	SAG	SAG	Shared_SAG
788	OS06G0128500	Ribosomal protein L47, mitochondrial family protein.	0	0.350032	0.564492	0.764277	1.31936	1.88409	0.418696	0.80939	1.05606	1.27245	1.33631	1.69088	-0.418696	-0.459358	-0.491571	-0.508173	-0.016948	0.193206	SAG	SAG	Shared_SAG
789	OS07G0181000	Similar to Pyruvate kinase isozyme A, chloroplast precursor (EC 2.7.1.40).	0	0.336014	0.48427	0.658135	1.09814	1.52519	0.264736	0.594702	0.758257	0.862504	1.20397	1.59897	-0.264736	-0.258688	-0.273987	-0.204369	-0.105825	-0.0737868	SAG	SAG	Shared_SAG
790	OS07G0499300	Similar to predicted protein.	0	0.0744172	0.167509	0.314726	0.84975	1.37615	0.385547	0.443338	0.544061	0.731492	1.17039	1.54043	-0.385547	-0.368921	-0.376552	-0.416767	-0.320644	-0.164274	SAG	SAG	Shared_SAG
791	OS07G0529600	Similar to Thiazole biosynthetic enzyme 1-1, chloroplast precursor.	0	0.470168	0.813595	0.951526	1.45108	2.04247	0.499654	0.923433	1.25663	1.51501	1.80824	2.54097	-0.499654	-0.453265	-0.443032	-0.563486	-0.357163	-0.498501	SAG	SAG	Shared_SAG
792	OS07G0531500	Harpin-induced 1 domain containing protein.	0	0.136398	0.298044	0.73251	1.27351	2.19642	0.195556	0.482262	0.758326	0.991426	1.52828	2.31292	-0.195556	-0.345864	-0.460282	-0.258916	-0.254771	-0.116496	SAG	SAG	Shared_SAG
793	OS07G0628900	Similar to KI domain interacting kinase 1.	0	0.110519	0.0926848	0.245185	0.620741	1.28401	0.00209032	0.273694	0.436963	0.557337	0.868889	1.05372	-0.00209032	-0.163174	-0.344278	-0.312152	-0.248149	0.230285	SAG	SAG	Shared_SAG
794	OS08G0234100	Conserved hypothetical protein.	0	-0.0493637	-0.0658095	0.201689	0.560736	1.09741	-0.190667	0.255012	0.482504	0.649167	0.887844	1.35537	0.190667	-0.304376	-0.548313	-0.447478	-0.327108	-0.257963	SAG	SAG	Shared_SAG
795	OS08G0342400	Similar to aspartate kinase-homoserine dehydrogenase.	0	0.304983	0.51508	0.709052	1.21196	1.76696	0.31619	0.578811	0.692699	0.727891	1.10544	1.46516	-0.31619	-0.273827	-0.177619	-0.0188389	0.106529	0.301804	SAG	SAG	Shared_SAG
796	OS08G0369000	Similar to Permease 1.	0	-0.103551	-0.000574774	0.317638	0.652479	1.07363	-0.0290789	0.181071	0.512681	0.69847	0.931224	1.19272	0.0290789	-0.284623	-0.513256	-0.380832	-0.278745	-0.119096	SAG	SAG	Shared_SAG
797	OS08G0407000	Small GTP-binding protein domain containing protein.	0	0.133744	0.258099	0.396305	0.786483	1.27316	0.0338997	0.425181	0.570883	0.65962	0.947588	1.22684	-0.0338997	-0.291437	-0.312784	-0.263316	-0.161105	0.0463261	SAG	SAG	Shared_SAG
798	OS09G0423300	Pentatricopeptide repeat domain containing protein.	0	-0.155311	-0.0895847	0.201215	0.750647	1.43748	-0.296728	0.0948991	0.300577	0.286081	0.532443	0.920505	0.296728	-0.25021	-0.390162	-0.0848668	0.218204	0.51697	SAG	SAG	Shared_SAG
799	OS11G0484500	Similar to 6-phosphogluconate dehydrogenase.	0	0.0866305	0.341384	0.791708	1.25433	1.54323	0.178205	0.0657671	0.240515	0.903928	1.53116	1.65735	-0.178205	0.0208633	0.100869	-0.11222	-0.27683	-0.114115	SAG	SAG	Shared_SAG
800	OS11G0686250	DNA-binding WRKY domain containing protein.	0	0.144809	0.288544	0.420666	0.689147	1.07654	0.153634	0.353652	0.580509	0.801969	1.01021	1.36614	-0.153634	-0.208843	-0.291965	-0.381303	-0.321065	-0.289598	SAG	SAG	Shared_SAG
801	OS12G0543600	Similar to sarcosine oxidase.	0	-0.123247	0.0897926	0.2871	0.827233	1.42084	0.420004	0.36453	0.61237	0.604134	1.30955	1.88849	-0.420004	-0.487777	-0.522578	-0.317034	-0.482315	-0.467647	SAG	SAG	Shared_SAG
802	OS12G0562100	Major facilitator superfamily, general substrate transporter domain containing protein.	0	0.11082	0.230401	0.501858	1.0828	1.83103	0.0101275	0.535274	0.756956	0.721296	1.08808	1.60941	-0.0101275	-0.424454	-0.526555	-0.219437	-0.00528729	0.221611	SAG	SAG	Shared_SAG
803	OS01G0152900	Similar to Histone H2B.1.	0	0.778259	1.081	1.02244	1.08319	1.24568	0.248446	0.540823	0.736525	0.844112	1.23873	1.29697	-0.248446	0.237436	0.344473	0.178333	-0.155539	-0.0512831	SAG	SAG	Shared_SAG
804	OS01G0214901	Hypothetical protein.	0	0.667933	1.03605	0.933152	0.926925	0.891529	-0.414178	0.318687	0.674056	0.63958	0.822708	1.11772	0.414178	0.349246	0.361998	0.293572	0.104217	-0.226193	SAG	SAG	Shared_SAG
805	OS01G0224100	Similar to DNA binding protein-like protein.	0	0.634594	0.876885	0.858897	0.945492	1.24083	0.184971	0.391571	0.505253	0.489796	0.867888	1.42391	-0.184971	0.243023	0.371632	0.369101	0.0776048	-0.183082	SAG	SAG	Shared_SAG
806	OS01G0246700	Similar to WRKY transcription factor 1.	0	0.887452	1.36564	1.60998	1.64803	1.54225	0.496561	0.738831	0.918892	1.03901	1.39253	1.8468	-0.496561	0.148621	0.446751	0.570966	0.255503	-0.30455	SAG	SAG	Shared_SAG
807	OS01G0264500	Similar to T11I18.15 protein.	0	0.801215	1.20676	1.01572	1.05999	1.07995	-0.0154534	0.415454	0.65401	0.572564	0.902706	1.16222	0.0154534	0.385761	0.552753	0.443152	0.157281	-0.0822742	SAG	SAG	Shared_SAG
808	OS01G0595600	Alpha/beta hydrolase fold-1 domain containing protein.	0	0.788255	1.01228	0.593505	0.711033	1.11318	0.0840713	0.474234	0.590114	0.0477682	0.507589	1.45517	-0.0840713	0.31402	0.422162	0.545737	0.203444	-0.34199	SAG	SAG	Shared_SAG
809	OS01G0642900	Nucleic acid-binding, OB-fold domain containing protein.	0	0.802215	1.05016	1.04669	1.15259	1.08257	0.257234	0.696527	0.914485	0.947654	1.27337	1.54164	-0.257234	0.105688	0.135672	0.0990374	-0.120787	-0.45907	SAG	SAG	Shared_SAG
810	OS01G0665500	Similar to WRKY transcription factor 16.	0	0.653367	0.955525	0.961949	0.941929	1.0047	0.04518	0.436095	0.64313	0.597641	0.975154	1.52984	-0.04518	0.217271	0.312396	0.364308	-0.0332257	-0.525132	SAG	SAG	Shared_SAG
811	OS01G0690600	Conserved hypothetical protein.	0	0.714059	1.16749	1.1924	1.34654	1.41532	0.148333	0.570756	0.755138	0.744878	1.08532	1.36715	-0.148333	0.143303	0.412353	0.447518	0.261222	0.0481666	SAG	SAG	Shared_SAG
812	OS01G0765400	Protease inhibitor I4, serpin, plant domain containing protein.	0	0.823242	1.19795	1.21399	1.43369	1.58623	0.0914625	0.423457	0.679262	0.774201	1.22443	1.92664	-0.0914625	0.399785	0.518687	0.439786	0.209263	-0.340414	SAG	SAG	Shared_SAG
813	OS01G0963600	ABA/WDS induced protein family protein.	0	0.649033	1.03566	1.22238	1.20021	1.40939	0.216675	0.495775	0.829632	1.02031	1.44461	1.90002	-0.216675	0.153258	0.206028	0.202072	-0.244403	-0.490626	SAG	SAG	Shared_SAG
814	OS02G0256200	Similar to Histidine-rich protein.	0	0.588295	0.949092	0.82234	1.03346	1.43717	-0.194688	0.187114	0.476149	0.651715	1.15002	1.84613	0.194688	0.401181	0.472943	0.170625	-0.116557	-0.408964	SAG	SAG	Shared_SAG
815	OS02G0548700	Similar to ubiquitin-protein ligase.	0	0.680877	1.04796	0.797113	1.01562	1.40239	0.347832	0.440846	0.504675	0.576041	0.987579	1.76531	-0.347832	0.240031	0.54328	0.221072	0.0280396	-0.362925	SAG	SAG	Shared_SAG
816	OS02G0729700	Similar to HAHB-7 (Fragment).	0	0.664526	1.01382	1.1599	1.13648	0.906156	0.257471	0.518064	0.697178	0.823509	1.03774	1.27368	-0.257471	0.146462	0.316641	0.336394	0.0987388	-0.367526	SAG	SAG	Shared_SAG
817	OS02G0730300	Similar to Potassium transporter HAK3p (Fragment).	0	0.525128	0.743773	0.785581	0.940579	1.04666	-0.0314319	0.369371	0.567626	0.648913	0.835498	1.13582	0.0314319	0.155757	0.176147	0.136668	0.105081	-0.0891632	SAG	SAG	Shared_SAG
818	OS02G0734800	Protein of unknown function DUF26 domain containing protein.	0	0.521745	0.859991	0.905566	1.15119	1.19467	0.182408	0.436938	0.582796	0.571609	0.83731	1.39551	-0.182408	0.0848071	0.277195	0.333957	0.313883	-0.200837	SAG	SAG	Shared_SAG
819	OS03G0116300	Similar to catalytic/ hydrolase.	0	0.782594	1.22858	1.26146	1.32776	1.18439	-0.503482	0.296527	0.755895	0.793336	1.08748	1.45409	0.503482	0.486067	0.472683	0.468121	0.240284	-0.269696	SAG	SAG	Shared_SAG
820	OS03G0197800	Similar to Zinc finger, C2H2 type family protein, expressed.	0	0.635141	0.949246	0.868221	0.902182	1.05001	0.102911	0.402196	0.743288	0.790792	1.04664	1.37888	-0.102911	0.232945	0.205958	0.0774289	-0.144462	-0.328867	SAG	SAG	Shared_SAG
821	OS03G0210700	Conserved hypothetical protein.	0	0.785172	1.20569	1.26666	1.36944	1.25198	0.0225084	0.393444	0.704087	0.835339	1.29395	1.41585	-0.0225084	0.391729	0.501599	0.431318	0.0754884	-0.163872	SAG	SAG	Shared_SAG
822	OS03G0238600	Similar to Purple acid phosphatase.	0	0.772463	1.30963	1.33452	1.57074	1.85401	0.0564495	0.52992	0.915782	1.10226	1.48802	2.07221	-0.0564495	0.242544	0.393846	0.232261	0.082723	-0.2182	SAG	SAG	Shared_SAG
823	OS03G0267500	Protein of unknown function DUF620 family protein.	0	0.583046	0.989065	1.29498	1.24722	1.20341	0.192501	0.425765	0.704472	0.798356	1.11602	1.43046	-0.192501	0.157281	0.284593	0.496624	0.131206	-0.227044	SAG	SAG	Shared_SAG
824	OS03G0726100	Similar to Tubulin alpha-1 chain (Alpha-1 tubulin).	0	0.826333	1.21826	1.14161	1.27115	1.30652	0.0377161	0.492622	0.721814	0.76451	0.999795	1.29529	-0.0377161	0.333711	0.496446	0.377105	0.271356	0.0112283	SAG	SAG	Shared_SAG
825	OS03G0790500	Alpha/beta hydrolase fold-3 domain containing protein.	0	0.986388	1.32125	1.28903	1.29222	1.1841	0.4654	0.696856	0.851473	0.860383	1.16547	1.6392	-0.4654	0.289532	0.469779	0.428644	0.126754	-0.455094	SAG	SAG	Shared_SAG
826	OS04G0244800	Heavy metal transport/detoxification protein domain containing protein.	0	0.704255	1.03522	0.967033	1.10182	1.25125	0.521042	0.632299	0.756404	0.808973	1.30591	1.55344	-0.521042	0.0719558	0.278818	0.158059	-0.204095	-0.30219	SAG	SAG	Shared_SAG
827	OS04G0477000	BTB/POZ fold domain containing protein.	0	0.905214	1.20086	1.00084	1.03186	1.0345	-0.459189	0.383312	0.862819	0.838232	1.18477	1.5014	0.459189	0.521902	0.33804	0.162607	-0.152913	-0.466906	SAG	SAG	Shared_SAG
828	OS04G0564600	Similar to HMG1 protein.	0	0.622009	0.972217	0.952641	1.00889	0.930426	0.0976556	0.301795	0.535855	0.546231	1.05819	1.2782	-0.0976556	0.320213	0.436362	0.406409	-0.0493072	-0.347775	SAG	SAG	Shared_SAG
829	OS04G0585700	Protein of unknown function DUF581 family protein.	0	0.843752	1.30935	1.13673	1.3424	1.69234	0.0972072	0.540184	0.773831	0.927096	1.41541	1.84033	-0.0972072	0.303568	0.535522	0.209633	-0.0730189	-0.147995	SAG	SAG	Shared_SAG
830	OS05G0495250	Non-protein coding transcript.	0	0.7657	1.05168	0.725192	0.83541	1.14321	-0.244749	0.370545	0.656797	0.569363	0.934408	1.42818	0.244749	0.395155	0.394881	0.155828	-0.098998	-0.284967	SAG	SAG	Shared_SAG
831	OS05G0499800	UDP-glucuronosyl/UDP-glucosyltransferase family protein.	0	0.913258	1.38792	1.22456	1.44077	1.68164	-0.408585	0.503252	0.955365	0.949479	1.41807	1.90047	0.408585	0.410006	0.432554	0.275083	0.0227081	-0.218829	SAG	SAG	Shared_SAG
832	OS05G0500101	Hypothetical gene.	0	0.598802	0.989272	0.847297	1.08959	1.07997	-0.180588	0.190142	0.509893	0.422998	0.736318	1.14746	0.180588	0.408659	0.479379	0.424299	0.353273	-0.0674857	SAG	SAG	Shared_SAG
833	OS06G0200800	Conserved hypothetical protein.	0	0.754631	0.998966	0.634849	0.937951	1.40171	0.0570473	0.40453	0.538472	0.374057	0.689764	1.52428	-0.0570473	0.350101	0.460494	0.260792	0.248186	-0.122564	SAG	SAG	Shared_SAG
834	OS07G0563400	Protein of unknown function DUF761, plant family protein.	0	0.803614	1.27966	1.4784	1.64876	1.63416	-0.00304418	0.488393	0.838464	0.968779	1.07666	1.64188	0.00304418	0.315221	0.441197	0.509622	0.572106	-0.00772079	SAG	SAG	Shared_SAG
835	OS08G0225000	Similar to beta-hydroxyacyl-ACP dehydratase.	0	0.809737	1.25101	1.31571	1.57998	1.6719	0.0192064	0.577363	0.905231	1.1618	1.55022	2.01684	-0.0192064	0.232374	0.345784	0.153901	0.029758	-0.344934	SAG	SAG	Shared_SAG
836	OS09G0359900	Nicotinamide N-methyltransferase, putative domain containing protein.	0	0.84188	1.24619	1.19741	1.27443	1.12917	0.0506799	0.476091	0.765526	0.799638	1.16501	1.20729	-0.0506799	0.365789	0.480664	0.397768	0.109418	-0.0781281	SAG	SAG	Shared_SAG
837	OS09G0403300	Similar to cytochrome P450.	0	1.06989	1.69459	1.47278	1.69842	2.03514	-0.0416107	0.947922	1.29869	0.923613	1.49238	2.48898	0.0416107	0.121971	0.395906	0.549166	0.206032	-0.45384	SAG	SAG	Shared_SAG
838	OS09G0410700	Helix-loop-helix DNA-binding domain containing protein.	0	0.733152	1.03303	0.727839	0.832052	0.948658	0.108663	0.569133	0.730861	0.681837	1.06477	1.18624	-0.108663	0.164019	0.302169	0.0460015	-0.232717	-0.237586	SAG	SAG	Shared_SAG
839	OS09G0570850	Similar to Histone H2B.	0	0.860612	1.36255	1.10287	1.36723	1.42972	0.0790894	0.552436	0.787333	0.711936	1.01123	1.31073	-0.0790894	0.308177	0.575215	0.390933	0.355997	0.118996	SAG	SAG	Shared_SAG
840	OS10G0462900	Similar to mitochondrial chaperonin-60.	0	0.787805	1.12611	1.03282	1.15797	1.27888	0.299812	0.574403	0.636369	0.778056	1.07004	1.32722	-0.299812	0.213402	0.489739	0.254761	0.0879313	-0.0483394	SAG	SAG	Shared_SAG
841	OS01G0704250	Non-protein coding transcript.	0	-0.131366	-0.0613869	0.176521	0.624347	1.22137	-0.0579541	0.00777979	0.187977	0.171485	0.548336	1.24782	0.0579541	-0.139145	-0.249364	0.00503629	0.0760112	-0.0264481	SAG	SAG	Shared_SAG
842	OS01G0776600	Similar to Purple acid phosphatase (EC 3.1.3.2).	0	-0.140915	0.0657176	0.27894	1.03486	2.21308	-0.0779417	-0.060259	0.182499	0.478545	1.21875	2.26262	0.0779417	-0.0806557	-0.116782	-0.199605	-0.183893	-0.0495326	SAG	SAG	Shared_SAG
843	OS01G0832900	Similar to ATP binding protein.	0	-0.157027	-0.27835	-0.342928	0.151579	1.14722	-0.308765	0.0043658	0.223988	0.15432	0.4253	1.02496	0.308765	-0.161393	-0.502338	-0.497247	-0.273721	0.122258	SAG	SAG	Shared_SAG
844	OS01G0969000	Similar to Chloroplast outer envelope 24 kD protein.	0	-0.124876	-0.00159202	0.0651824	0.486154	1.1601	-0.0544273	-0.0236594	0.0661588	0.113144	0.758224	1.53034	0.0544273	-0.101217	-0.0677508	-0.0479615	-0.272071	-0.37024	SAG	SAG	Shared_SAG
845	OS02G0251800	VQ domain containing protein.	0	-1.10448	-1.21097	-0.811748	-0.202166	0.768219	-0.0315605	-0.762305	-1.14398	-0.637219	0.101471	0.971032	0.0315605	-0.34217	-0.0669873	-0.174529	-0.303637	-0.202813	SAG	SAG	Shared_SAG
846	OS02G0578400	Photosystem II oxygen evolving complex protein PsbQ family protein.	0	-0.306376	-0.541909	-0.662181	0.244774	1.63094	0.00935535	-0.153011	-0.320749	-0.317635	0.437515	1.65817	-0.00935535	-0.153365	-0.22116	-0.344546	-0.192741	-0.0272393	SAG	SAG	Shared_SAG
847	OS02G0609000	Hypothetical protein.	0	0.0748856	0.457478	0.919132	2.13444	3.80218	0.046141	-0.0168684	0.219402	0.760181	2.10188	3.58471	-0.046141	0.091754	0.238076	0.158951	0.0325566	0.217477	SAG	SAG	Shared_SAG
848	OS02G0646200	Zinc finger, B-box domain containing protein.	0	-0.0989202	-0.173347	-0.249906	0.260247	1.12719	-0.0552848	-0.135507	-0.0904036	-0.155478	0.516858	1.12002	0.0552848	0.0365866	-0.0829433	-0.0944287	-0.256611	0.00717321	SAG	SAG	Shared_SAG
849	OS02G0717600	Similar to predicted protein.	0	-0.0999161	-0.0415613	0.216499	0.646884	1.1224	0.501444	0.114883	0.0969322	0.325009	0.858511	1.59902	-0.501444	-0.214799	-0.138494	-0.10851	-0.211627	-0.47662	SAG	SAG	Shared_SAG
850	OS03G0146800	Non-protein coding transcript.	0	-0.510945	-0.330247	0.614899	1.47902	2.91854	0.00884239	-0.409346	-0.180543	0.586656	1.37404	2.65684	-0.00884239	-0.101599	-0.149704	0.0282436	0.104971	0.2617	SAG	SAG	Shared_SAG
851	OS03G0247900	F5O11.14 (ACR8).	0	-0.0741503	-0.0208128	0.163505	0.545534	1.15374	-0.268374	-0.367719	-0.225882	-0.106353	0.394388	1.22695	0.268374	0.293568	0.205069	0.269858	0.151146	-0.0732173	SAG	SAG	Shared_SAG
852	OS03G0406100	Similar to ids4-like protein.	0	0.0327305	0.0584804	-0.0678159	0.60353	1.82421	0.0285558	0.0600981	0.0819741	-0.0858129	0.445315	1.37027	-0.0285558	-0.0273676	-0.0234937	0.0179969	0.158215	0.453941	SAG	SAG	Shared_SAG
853	OS03G0802650	Hypothetical gene.	0	0.0907929	0.159265	0.231429	0.570898	1.06501	0.0453365	-0.0105755	-0.019092	0.0979817	0.482709	1.21844	-0.0453365	0.101368	0.178357	0.133447	0.0881888	-0.153428	SAG	SAG	Shared_SAG
854	OS04G0486900	Acid phosphatase/vanadium-dependent haloperoxidase related family protein.	0	-0.279128	-0.256052	0.0491171	0.64995	1.52571	0.471914	-0.0338668	0.0293024	0.573454	1.04322	1.67028	-0.471914	-0.245261	-0.285355	-0.524337	-0.393274	-0.144572	SAG	SAG	Shared_SAG
855	OS04G0561200	Similar to cellular retinaldehyde-binding/triple function, C-terminal.	0	0.244032	0.37175	0.297907	1.13184	2.43414	0.193773	0.0829258	0.142134	0.10797	0.982629	2.50406	-0.193773	0.161106	0.229617	0.189937	0.149206	-0.0699238	SAG	SAG	Shared_SAG
856	OS04G0678300	WD40 repeat-like domain containing protein.	0	-0.124101	-0.212594	-0.157581	0.519672	1.40354	-0.554488	-0.148176	0.0763492	-0.010088	0.323416	1.12822	0.554488	0.0240751	-0.288943	-0.147493	0.196257	0.275316	SAG	SAG	Shared_SAG
857	OS06G0247500	Similar to Pyrophosphate-fructose 6-phosphate 1-phosphotransferase (EC 2.7.1.90) (Fragment).	0	0.00382751	0.0570642	0.459218	0.897015	1.45303	0.202871	-0.0153021	0.0383216	0.468496	0.862415	1.37462	-0.202871	0.0191296	0.0187425	-0.00927841	0.0345995	0.0784163	SAG	SAG	Shared_SAG
858	OS06G0651900	Uncharacterised protein family UPF0057 domain containing protein.	0	-0.139942	-0.0542215	0.0421072	0.864938	1.97769	0.0104387	-0.203745	-0.102377	0.231665	1.24874	2.15218	-0.0104387	0.0638026	0.0481551	-0.189558	-0.383798	-0.174487	SAG	SAG	Shared_SAG
859	OS07G0598000	Similar to NADPH HC toxin reductase (Fragment).	0	-1.03572	-1.1269	-0.341427	0.233743	1.04073	-0.298399	-0.627028	-0.606475	-0.271381	0.315467	1.02497	0.298399	-0.408695	-0.520427	-0.0700458	-0.081724	0.0157589	SAG	SAG	Shared_SAG
860	OS09G0397800	Hypothetical gene.	0	-0.23807	-0.272048	-0.150973	0.727277	1.97364	-0.29203	-0.5021	-0.423651	-0.183642	0.481009	1.6739	0.29203	0.26403	0.151603	0.0326689	0.246268	0.299731	SAG	SAG	Shared_SAG
861	OS09G0541000	Similar to Aquaporin 2.	0	-0.519605	-0.331954	0.244115	0.874152	1.91809	-0.116691	-0.0675041	0.0581253	0.393941	1.20495	2.19823	0.116691	-0.452101	-0.390079	-0.149826	-0.330803	-0.280135	SAG	SAG	Shared_SAG
862	OS11G0210300	Alcohol dehydrogenase 1.	0	0.191541	0.442512	0.598093	1.26752	2.29737	0.561035	0.49676	0.487929	0.525459	0.991104	1.87605	-0.561035	-0.305219	-0.0454175	0.0726335	0.276412	0.421321	SAG	SAG	Shared_SAG
863	OS01G0117900	Similar to nodulin-like protein.	0	-1.09889	-1.57685	-1.2778	-1.27001	-1.16061	-0.0499826	-0.722294	-1.00399	-1.15813	-1.26421	-1.23336	0.0499826	-0.376591	-0.572867	-0.119672	-0.00580255	0.0727498	SAG	SAG	Shared_SAG
864	OS01G0202800	Similar to NOD26-like membrane integral protein ZmNIP1-1.	0	-0.902325	-1.25788	-1.11897	-1.16746	-1.06352	0.0979424	-0.633442	-0.941424	-0.78799	-0.741313	-0.586884	-0.0979424	-0.268883	-0.316457	-0.33098	-0.426143	-0.476639	SAG	SAG	Shared_SAG
865	OS01G0527600	RNA-dependent RNA polymerase, eukaryotic-type domain containing protein.	0	-0.938188	-1.40356	-1.2904	-1.24009	-0.972211	0.341339	-0.559912	-0.977405	-0.820196	-0.761375	-0.765529	-0.341339	-0.378276	-0.426159	-0.470208	-0.478711	-0.206683	SAG	SAG	Shared_SAG
866	OS01G0546400	Protein of unknown function DUF6, transmembrane domain containing protein.	0	-0.923304	-1.18978	-0.991901	-0.784739	-0.733317	0.0785823	-0.469543	-0.712431	-0.481026	-0.698816	-1.02747	-0.0785823	-0.45376	-0.477348	-0.510875	-0.0859227	0.294148	SAG	SAG	Shared_SAG
867	OS01G0648600	Protein kinase, catalytic domain domain containing protein.	0	-0.837836	-1.25694	-1.12185	-1.16877	-1.14775	0.137634	-0.626105	-1.01508	-0.866132	-1.00646	-1.04041	-0.137634	-0.211731	-0.241855	-0.255716	-0.162308	-0.107341	SAG	SAG	Shared_SAG
868	OS01G0668600	Curculin-like (mannose-binding) lectin domain containing protein.	0	-1.13277	-1.70365	-1.63517	-1.7117	-1.50834	0.359608	-0.77417	-1.29959	-1.08725	-1.29676	-1.46555	-0.359608	-0.358603	-0.404057	-0.547916	-0.414938	-0.0427878	SAG	SAG	Shared_SAG
869	OS01G0828100	Similar to Cinnamoyl-CoA reductase.	0	-0.987172	-1.42071	-1.57051	-1.39424	-0.95212	-0.195643	-0.630689	-1.03331	-1.10123	-1.21406	-1.24661	0.195643	-0.356484	-0.387401	-0.469287	-0.180182	0.294487	SAG	SAG	Shared_SAG
870	OS01G0840100	Heat shock protein Hsp70 family protein.	0	-1.18863	-1.65395	-1.40806	-1.6585	-1.8565	0.241501	-1.06989	-1.43005	-0.912925	-1.11505	-1.33557	-0.241501	-0.118742	-0.223899	-0.495131	-0.543456	-0.520926	SAG	SAG	Shared_SAG
871	OS02G0131300	Similar to Mitochondrial ATP synthase.	0	-0.742594	-1.09433	-0.975365	-1.00604	-1.0091	0.334932	-0.567457	-0.944758	-0.702069	-0.760472	-0.805498	-0.334932	-0.175138	-0.149572	-0.273296	-0.245566	-0.203607	SAG	SAG	Shared_SAG
872	OS02G0165100	Protein kinase, core domain containing protein.	0	-0.833714	-1.09482	-0.763162	-0.625046	-0.381206	0.456656	-0.360796	-0.525599	-0.268765	-0.480271	-0.690315	-0.456656	-0.472918	-0.569224	-0.494397	-0.144775	0.309109	SAG	SAG	Shared_SAG
873	OS02G0324300	Protein of unknown function DUF572 family protein.	0	-0.815902	-1.18894	-1.02061	-1.06305	-0.975136	0.280381	-0.482492	-0.831534	-0.658647	-0.632003	-0.652035	-0.280381	-0.33341	-0.357407	-0.361961	-0.431047	-0.323101	SAG	SAG	Shared_SAG
874	OS02G0622500	Conserved hypothetical protein.	0	-0.698116	-1.02008	-0.735436	-0.807428	-0.861881	0.27711	-0.50938	-0.799938	-0.49558	-0.632714	-0.734191	-0.27711	-0.188736	-0.220144	-0.239856	-0.174714	-0.12769	SAG	SAG	Shared_SAG
875	OS02G0720600	Peptidase A1 domain containing protein.	0	-0.884134	-1.29884	-1.17599	-1.15436	-1.01135	0.480639	-0.689606	-1.22157	-0.799068	-0.80273	-0.957076	-0.480639	-0.194528	-0.0772685	-0.376921	-0.351625	-0.0542774	SAG	SAG	Shared_SAG
876	OS02G0766600	Protein of unknown function DUF1685 family protein.	0	-1.02713	-1.58423	-1.48501	-1.50217	-1.32653	0.190972	-0.692965	-1.16549	-1.10853	-1.02775	-0.892821	-0.190972	-0.334165	-0.41874	-0.376481	-0.474421	-0.43371	SAG	SAG	Shared_SAG
877	OS02G0799700	Similar to serine-rich protein.	0	-0.902259	-1.48686	-1.40861	-1.42303	-1.32135	0.397752	-0.901312	-1.46835	-0.972932	-0.980848	-1.1415	-0.397752	-0.000947445	-0.0185189	-0.435682	-0.442184	-0.179848	SAG	SAG	Shared_SAG
878	OS03G0213900	Conserved hypothetical protein.	0	-0.793879	-1.15259	-1.02086	-1.02022	-0.900967	0.146514	-0.477868	-0.783728	-0.660629	-0.900645	-0.920381	-0.146514	-0.316011	-0.368866	-0.360229	-0.119574	0.0194136	SAG	SAG	Shared_SAG
879	OS03G0221700	Serine/threonine protein kinase-related domain containing protein.	0	-0.570973	-0.984889	-1.3687	-1.27592	-0.831673	0.374564	-0.316534	-0.699005	-0.904197	-0.903568	-0.70375	-0.374564	-0.254439	-0.285884	-0.464505	-0.372357	-0.127923	SAG	SAG	Shared_SAG
880	OS03G0243350	Conserved hypothetical protein.	0	-0.868709	-1.30964	-1.26118	-1.31455	-1.38998	0.0520572	-0.577189	-0.886154	-0.848035	-0.950265	-1.1371	-0.0520572	-0.29152	-0.423487	-0.413146	-0.364289	-0.252874	SAG	SAG	Shared_SAG
881	OS03G0265600	Similar to Transformer-2-like protein.	0	-1.32446	-1.87655	-1.50294	-1.6276	-1.68815	0.246175	-0.892301	-1.40018	-1.22353	-1.44195	-1.72174	-0.246175	-0.432159	-0.476366	-0.279414	-0.185652	0.0335898	SAG	SAG	Shared_SAG
882	OS03G0266300	Class I low-molecular-weight heat shock protein 17.9.	0	-0.99206	-1.42798	-1.24439	-1.29606	-1.08303	0.210145	-0.983316	-1.39323	-0.758242	-0.82434	-1.31236	-0.210145	-0.00874383	-0.0347516	-0.486144	-0.471718	0.229332	SAG	SAG	Shared_SAG
883	OS03G0277100	HSP20-like chaperone domain containing protein.	0	-0.728841	-1.09455	-1.08608	-1.01626	-0.868712	0.063692	-0.500881	-0.801017	-0.733823	-0.848497	-0.959351	-0.063692	-0.227961	-0.293538	-0.352256	-0.167759	0.0906385	SAG	SAG	Shared_SAG
884	OS03G0561283	Conserved hypothetical protein.	0	-0.690849	-1.01852	-0.975961	-1.12445	-1.2383	0.302911	-0.332365	-0.629769	-0.546159	-0.716206	-0.882058	-0.302911	-0.358484	-0.388753	-0.429802	-0.408246	-0.356244	SAG	SAG	Shared_SAG
885	OS03G0562000	DNA-binding pseudobarrel domain domain containing protein.	0	-0.754365	-1.07179	-0.975852	-1.01787	-0.968978	0.130366	-0.434705	-0.705539	-0.656715	-0.790327	-0.905618	-0.130366	-0.319659	-0.366247	-0.319137	-0.227546	-0.06336	SAG	SAG	Shared_SAG
886	OS03G0689900	Similar to predicted protein.	0	-0.905113	-1.33607	-1.07995	-1.03367	-0.909566	0.489425	-0.403634	-0.841168	-0.759974	-0.768746	-0.817867	-0.489425	-0.501479	-0.494897	-0.319974	-0.264922	-0.0916986	SAG	SAG	Shared_SAG
887	OS03G0775500	Protein of unknown function DUF59 domain containing protein.	0	-0.862556	-1.33653	-1.36742	-1.36401	-1.23645	0.416335	-0.745213	-1.25023	-1.12339	-1.0407	-0.805762	-0.416335	-0.117343	-0.0862999	-0.244032	-0.323317	-0.430687	SAG	SAG	Shared_SAG
888	OS04G0122000	Leucine-rich repeat, N-terminal domain containing protein.	0	-0.88942	-1.31999	-1.18495	-1.19869	-1.1377	0.160739	-0.48289	-0.824209	-0.702974	-0.964238	-1.05084	-0.160739	-0.40653	-0.495783	-0.481973	-0.23445	-0.0868608	SAG	SAG	Shared_SAG
889	OS04G0370900	Similar to H0607F01.5 protein.	0	-0.740028	-1.18002	-1.23502	-1.28056	-1.22217	0.576395	-0.418131	-0.921625	-0.819029	-0.883241	-0.69848	-0.576395	-0.321897	-0.258393	-0.415989	-0.397317	-0.523688	SAG	SAG	Shared_SAG
890	OS04G0463100	Conserved hypothetical protein.	0	-1.15952	-1.71245	-1.56577	-1.58204	-1.37282	-0.28121	-1.00665	-1.26715	-1.1721	-1.32643	-1.23138	0.28121	-0.152873	-0.445303	-0.393674	-0.255607	-0.141439	SAG	SAG	Shared_SAG
891	OS04G0667500	Similar to Candida glabrata strain CBS138 chromosome C complete sequence.	0	-0.715526	-1.02359	-0.89147	-0.934072	-0.904765	0.111436	-0.358613	-0.592189	-0.623544	-0.799218	-0.915276	-0.111436	-0.356913	-0.431405	-0.267926	-0.134855	0.0105101	SAG	SAG	Shared_SAG
892	OS04G0669500	Phospholipase/carboxylesterase domain containing protein.	0	-0.821567	-1.18922	-1.06407	-1.07722	-0.979275	0.257295	-0.626535	-1.02459	-0.97085	-0.854075	-0.660231	-0.257295	-0.195033	-0.164636	-0.0932181	-0.223148	-0.319043	SAG	SAG	Shared_SAG
893	OS04G0678700	Similar to Protochlorophyllide reductase (EC 1.3.1.33) (PCR) (NADPH- protochlorophyllide oxidoreductase) (POR) (Fragment).	0	-1.12646	-1.64961	-1.33835	-1.36686	-1.44387	0.578008	-0.767584	-1.42426	-1.25564	-1.25773	-1.09486	-0.578008	-0.358875	-0.225353	-0.0827153	-0.109131	-0.349014	SAG	SAG	Shared_SAG
894	OS05G0132400	Agenet domain containing protein.	0	-0.925223	-1.37653	-1.3205	-1.28407	-1.1437	0.232064	-0.62493	-1.03068	-0.974503	-1.06312	-1.34716	-0.232064	-0.300293	-0.345851	-0.346	-0.220958	0.203466	SAG	SAG	Shared_SAG
895	OS05G0225500	Hypothetical protein.	0	-0.578624	-0.8791	-0.871302	-1.01235	-0.953716	0.133383	-0.629532	-0.948041	-0.593339	-0.612929	-0.716611	-0.133383	0.0509075	0.068941	-0.277963	-0.399424	-0.237105	SAG	SAG	Shared_SAG
896	OS05G0414501	Hypothetical conserved gene.	0	-0.826556	-1.2024	-1.11979	-1.04303	-0.783547	0.142868	-0.536498	-0.864912	-0.750905	-0.718569	-0.809601	-0.142868	-0.290058	-0.337483	-0.36888	-0.324459	0.0260546	SAG	SAG	Shared_SAG
897	OS05G0456500	Uncharacterised protein family UPF0497, trans-membrane plant domain containing protein.	0	-0.893438	-1.36777	-1.36399	-1.27948	-1.11381	0.0590777	-0.738218	-1.12486	-0.804221	-0.97987	-0.797282	-0.0590777	-0.15522	-0.242905	-0.559769	-0.299609	-0.31653	SAG	SAG	Shared_SAG
898	OS06G0135000	Similar to Hypersensitive-induced reaction protein 4.	0	-1.23588	-1.76394	-1.37222	-1.51525	-1.63441	0.365023	-0.785047	-1.32742	-1.14043	-1.34218	-1.66341	-0.365023	-0.450833	-0.436528	-0.231788	-0.173073	0.0290077	SAG	SAG	Shared_SAG
899	OS06G0142900	Similar to 1-deoxy-D-xylulose 5-phosphate synthase.	0	-0.88227	-1.2495	-1.04368	-0.961628	-0.712679	0.25923	-0.348781	-0.671432	-0.618536	-0.780101	-0.692267	-0.25923	-0.533489	-0.57807	-0.42514	-0.181527	-0.020412	SAG	SAG	Shared_SAG
900	OS06G0663600	Endonuclease V family protein.	0	-0.830868	-1.16123	-0.966978	-0.966196	-0.968063	0.0537188	-0.641854	-0.86688	-0.830818	-1.00583	-0.83561	-0.0537188	-0.189014	-0.294349	-0.13616	0.0396304	-0.132454	SAG	SAG	Shared_SAG
901	OS06G0700300	Conserved hypothetical protein.	0	-0.932407	-1.38827	-1.08726	-0.994196	-0.873044	0.104622	-0.76747	-1.11982	-0.683674	-0.583515	-0.834543	-0.104622	-0.164937	-0.268453	-0.403582	-0.410681	-0.0385011	SAG	SAG	Shared_SAG
902	OS07G0185200	Similar to Membrane related protein-like.	0	-0.829373	-1.23445	-1.12514	-1.14792	-0.95937	0.355867	-0.54672	-1.07733	-0.992837	-0.97779	-0.804759	-0.355867	-0.282654	-0.157122	-0.1323	-0.170133	-0.154611	SAG	SAG	Shared_SAG
903	OS07G0209401	Similar to DNA polymerase.	0	-1.00073	-1.43083	-1.15849	-1.14949	-0.86084	-0.00274373	-0.630667	-0.877815	-0.723187	-0.903761	-1.40954	0.00274373	-0.370061	-0.553016	-0.435301	-0.245732	0.548704	SAG	SAG	Shared_SAG
904	OS07G0490600	Similar to Type II membrane protein.	0	-0.593616	-1.02596	-0.970385	-0.949882	-0.776327	0.50525	-0.222726	-0.550231	-0.506708	-0.438677	-0.306457	-0.50525	-0.37089	-0.475732	-0.463677	-0.511204	-0.46987	SAG	SAG	Shared_SAG
905	OS07G0562400	Major facilitator superfamily protein.	0	-0.770503	-1.18331	-0.939099	-0.963961	-1.05161	0.253409	-0.55509	-0.783634	-0.536558	-0.497235	-0.608258	-0.253409	-0.215413	-0.399673	-0.402541	-0.466725	-0.44335	SAG	SAG	Shared_SAG
906	OS07G0644600	Cytochrome P450 family protein.	0	-0.933202	-1.2776	-1.07517	-1.05213	-0.985237	0.0699635	-0.461195	-0.733031	-0.614207	-0.845368	-1.03998	-0.0699635	-0.472007	-0.544569	-0.460959	-0.206761	0.0547417	SAG	SAG	Shared_SAG
907	OS08G0505300	Similar to 60S ribosomal protein L31.	0	-0.701363	-1.10018	-1.04643	-0.926351	-0.666829	0.354382	-0.289743	-0.682997	-0.716037	-0.712397	-0.70981	-0.354382	-0.41162	-0.41718	-0.330398	-0.213955	0.0429816	SAG	SAG	Shared_SAG
908	OS09G0365300	NB-ARC domain containing protein.	0	-0.926905	-1.27768	-1.15585	-1.09777	-0.938831	0.043077	-0.636825	-1.02791	-0.801713	-0.928711	-0.861009	-0.043077	-0.290079	-0.249772	-0.354137	-0.169056	-0.0778224	SAG	SAG	Shared_SAG
909	OS09G0514400	Similar to Protein farnesyltransferase/geranylgeranyltransferase type I alpha subunit (EC 2.5.1.58) (EC 2.5.1.59) (CAAX farnesyltransferase alpha subunit) (Ras proteins prenyltransferase alpha) (FTase-alpha) (Type I protein geranyl-geranyltransferase alpha subunit) (GGTase-I-alpha).	0	-1.03138	-1.57199	-1.48523	-1.51069	-1.26339	0.514657	-0.635772	-1.23573	-1.1276	-1.18287	-1.16394	-0.514657	-0.39561	-0.336264	-0.357628	-0.327822	-0.099449	SAG	SAG	Shared_SAG
910	OS09G0519200	Conserved hypothetical protein.	0	-0.879988	-1.36696	-1.36287	-1.19445	-1.1776	0.179818	-0.591732	-0.887025	-0.969838	-0.868218	-0.754225	-0.179818	-0.288256	-0.47994	-0.393035	-0.326232	-0.423378	SAG	SAG	Shared_SAG
911	OS10G0190900	Multi antimicrobial extrusion protein MatE family protein.	0	-1.26785	-1.89664	-1.59559	-1.53544	-1.37053	0.482239	-0.707832	-1.32244	-1.29038	-1.34755	-1.19203	-0.482239	-0.560022	-0.574194	-0.30521	-0.187893	-0.1785	SAG	SAG	Shared_SAG
912	OS10G0419300	Similar to Heat shock transcription factor 31 (Fragment).	0	-1.31495	-1.78537	-1.36023	-1.30833	-1.04308	0.324038	-0.874454	-1.35488	-0.897125	-0.849684	-0.822735	-0.324038	-0.4405	-0.430488	-0.463108	-0.458643	-0.220341	SAG	SAG	Shared_SAG
913	OS10G0421500	Similar to cDNA clone:J013149A17, full insert sequence.	0	-1.48447	-2.03591	-1.77772	-1.90838	-1.89668	0.214203	-1.02449	-1.49487	-1.40804	-1.56968	-1.92202	-0.214203	-0.459979	-0.541043	-0.369679	-0.338701	0.025341	SAG	SAG	Shared_SAG
914	OS10G0522900	Isopenicillin N synthase family protein.	0	-1.04208	-1.51806	-1.43987	-1.35511	-1.13453	0.221528	-0.661887	-1.1155	-1.01996	-1.01749	-0.920855	-0.221528	-0.38019	-0.402556	-0.419905	-0.337622	-0.213673	SAG	SAG	Shared_SAG
915	OS11G0104150	Conserved hypothetical protein.	0	-1.05851	-1.44718	-1.12546	-1.13372	-1.09831	-0.132425	-0.859993	-1.14656	-0.827515	-0.940611	-1.17144	0.132425	-0.19852	-0.300624	-0.297948	-0.193108	0.0731339	SAG	SAG	Shared_SAG
916	OS11G0131800	Similar to H0114G12.9 protein.	0	-0.699239	-1.03513	-0.892034	-0.786967	-0.631333	0.129119	-0.31203	-0.585751	-0.722441	-0.761741	-0.890444	-0.129119	-0.387209	-0.449378	-0.169594	-0.0252264	0.259111	SAG	SAG	Shared_SAG
917	OS11G0533800	Cyclin-like F-box domain containing protein.	0	-0.779552	-1.15969	-1.01553	-1.00184	-0.962059	0.126369	-0.53102	-0.835353	-0.636495	-0.755452	-0.972288	-0.126369	-0.248532	-0.324336	-0.379038	-0.246384	0.0102293	SAG	SAG	Shared_SAG
918	OS12G0217800	Hypothetical gene.	0	-1.08183	-1.73691	-1.59695	-1.73267	-1.14699	0.285315	-0.87022	-1.45747	-1.37019	-1.2829	-1.18939	-0.285315	-0.211609	-0.279444	-0.226764	-0.449765	0.0424036	SAG	SAG	Shared_SAG
919	OS12G0596900	Glycosylphosphatidylinositol-mannosyltransferase I, PIG-X/PBN1 domain containing protein.	0	-1.08916	-1.55989	-1.45641	-1.54268	-1.52171	0.26333	-0.640129	-1.13785	-0.931674	-1.13627	-1.33706	-0.26333	-0.449028	-0.422034	-0.52474	-0.406406	-0.184648	SAG	SAG	Shared_SAG
920	OS01G0210600	Protein of unknown function DUF538 family protein.	0	-0.510339	-0.911609	-0.992081	-1.00677	-0.847883	0.257678	-0.698772	-1.06977	-1.01442	-0.654264	-0.414464	-0.257678	0.188434	0.15816	0.0223341	-0.352509	-0.433419	SAG	SAG	Shared_SAG
921	OS01G0277700	Similar to Glycosyl hydrolases family 17 protein.	0	-0.835613	-1.17456	-1.01971	-0.936396	-0.814586	0.47917	-0.550241	-0.968866	-0.846198	-0.623326	-0.448243	-0.47917	-0.285372	-0.205693	-0.17351	-0.31307	-0.366344	SAG	SAG	Shared_SAG
922	OS01G0570800	IQ calmodulin-binding region domain containing protein.	0	-0.962734	-1.4374	-1.44072	-1.24435	-0.766598	0.285851	-0.981346	-1.72928	-1.7791	-1.57827	-1.07225	-0.285851	0.0186124	0.291877	0.338381	0.333919	0.305651	SAG	SAG	Shared_SAG
923	OS01G0925200	Similar to Enoyl CoA hydratase-like protein.	0	-0.698736	-1.07311	-0.816315	-0.800952	-0.743138	0.534206	-0.535925	-0.928631	-0.688218	-0.632899	-0.692953	-0.534206	-0.162811	-0.144476	-0.128097	-0.168052	-0.050185	SAG	SAG	Shared_SAG
924	OS02G0102900	Similar to RuBisCO subunit binding-protein beta subunit, chloroplast (60 kDa chaperonin beta subunit) (CPN-60 beta) (Fragment).	0	-1.15416	-1.50513	-1.17606	-0.957193	-0.705646	0.299826	-0.988551	-1.60122	-1.27711	-1.09347	-0.615206	-0.299826	-0.165604	0.0960893	0.101053	0.136277	-0.0904398	SAG	SAG	Shared_SAG
925	OS02G0199600	Similar to F-box domain containing protein.	0	-0.797043	-1.18563	-1.02097	-1.06415	-0.934194	0.143948	-0.773754	-1.13976	-0.975271	-0.873621	-0.671507	-0.143948	-0.0232889	-0.0458734	-0.0457027	-0.190532	-0.262687	SAG	SAG	Shared_SAG
926	OS02G0753300	Lipoxygenase, LH2 domain containing protein.	0	-0.482331	-0.922176	-1.2136	-1.12233	-0.73372	0.547823	-0.437378	-0.990286	-1.07871	-0.973903	-0.587486	-0.547823	-0.0449523	0.0681099	-0.134886	-0.148429	-0.146234	SAG	SAG	Shared_SAG
927	OS03G0365250	Conserved hypothetical protein.	0	-0.686719	-1.05338	-0.894187	-0.856521	-0.823224	0.17272	-0.770616	-1.08573	-0.763112	-0.759063	-0.844652	-0.17272	0.0838968	0.032353	-0.131075	-0.0974581	0.0214276	SAG	SAG	Shared_SAG
928	OS03G0750100	Similar to TPR Domain containing protein, expressed.	0	-1.17328	-1.74944	-1.52695	-1.61359	-1.63771	0.572054	-1.06259	-1.90177	-1.55718	-1.51496	-1.45429	-0.572054	-0.110696	0.152333	0.0302262	-0.0986272	-0.183421	SAG	SAG	Shared_SAG
929	OS03G0772600	Similar to Lectin-like receptor kinase 7;2.	0	-0.924209	-1.28989	-1.08336	-0.992847	-0.72615	0.561481	-0.650769	-1.18555	-0.979192	-0.901097	-0.308663	-0.561481	-0.273439	-0.104339	-0.104169	-0.0917497	-0.417487	SAG	SAG	Shared_SAG
930	OS05G0126800	Mss4-like domain containing protein.	0	-0.690962	-1.10887	-0.879846	-0.946206	-1.11008	0.573811	-0.599481	-1.14661	-1.02038	-0.918647	-0.690677	-0.573811	-0.0914811	0.0377472	0.140531	-0.0275585	-0.419401	SAG	SAG	Shared_SAG
931	OS05G0222200	ABC transporter-like domain containing protein.	0	-0.784871	-1.06295	-0.626768	-0.495357	-0.319051	-0.00574433	-0.740289	-1.11021	-0.778146	-0.743847	-0.692693	0.00574433	-0.0445821	0.0472609	0.151378	0.248489	0.373642	SAG	SAG	Shared_SAG
932	OS05G0421900	GA 20-oxidase4, GA metabolism	0	-0.712966	-1.16106	-1.04941	-0.963421	-0.772474	0.514646	-0.811077	-1.40354	-1.15676	-1.02549	-0.799987	-0.514646	0.0981101	0.242483	0.107352	0.0620648	0.0275131	SAG	SAG	Shared_SAG
933	OS06G0101600	Plastocyanin, chloroplast precursor.	0	-0.83231	-1.14145	-0.89443	-0.790989	-0.787736	0.084943	-0.8498	-1.18631	-0.983891	-0.682521	-0.470867	-0.084943	0.0174896	0.0448607	0.0894615	-0.108468	-0.316869	SAG	SAG	Shared_SAG
934	OS06G0671600	Beta tubulin, autoregulation binding site domain containing protein.	0	-0.689635	-1.04331	-0.798511	-0.853483	-0.974388	0.496291	-0.707108	-1.33405	-1.11195	-0.987959	-0.414066	-0.496291	0.0174734	0.29074	0.313443	0.134476	-0.560323	SAG	SAG	Shared_SAG
935	OS07G0435300	Photosystem I reaction center subunit IV, chloroplast precursor (PSI- E) (Photosystem I 10.8 kDa polypeptide).	0	-0.840021	-1.29843	-1.19659	-1.08867	-0.965988	0.0159677	-1.0864	-1.4719	-1.36371	-1.0453	-0.769898	-0.0159677	0.246381	0.17347	0.167118	-0.0433742	-0.196089	SAG	SAG	Shared_SAG
936	OS07G0578333	Conserved hypothetical protein.	0	-0.94925	-1.40963	-0.817367	-0.879552	-0.959757	0.295234	-0.986624	-1.51142	-0.895233	-0.738127	-0.745872	-0.295234	0.037374	0.101794	0.0778661	-0.141425	-0.213885	SAG	SAG	Shared_SAG
937	OS07G0615400	Similar to Oligouridylate binding protein.	0	-1.40818	-2.08859	-1.90615	-1.79337	-1.47088	0.5018	-1.137	-1.94993	-1.71358	-1.66529	-1.41557	-0.5018	-0.27119	-0.138663	-0.19257	-0.128086	-0.0553119	SAG	SAG	Shared_SAG
938	OS08G0119800	Similar to Photosystem II core complex proteins psbY, chloroplast precursor (L- arginine metabolising enzyme) (L-AME) [Contains: Photosystem II protein psbY-1 (psbY-A1); Photosystem II protein psbY-2 (psbY-A2)].	0	-0.711546	-1.08611	-0.867252	-0.813525	-0.731891	0.0717321	-0.904075	-1.23904	-1.04071	-0.576221	-0.419262	-0.0717321	0.192528	0.152923	0.173457	-0.237304	-0.31263	SAG	SAG	Shared_SAG
939	OS08G0356700	Protein of unknown function DUF247, plant family protein.	0	-0.734752	-1.13402	-1.11398	-1.05102	-0.70012	0.310682	-0.72806	-1.09677	-0.818539	-0.6543	-0.359644	-0.310682	-0.00669236	-0.037252	-0.295442	-0.396716	-0.340476	SAG	SAG	Shared_SAG
940	OS08G0476100	Domain of unknown function DUF547 domain containing protein.	0	-0.675604	-1.08783	-1.12243	-1.07997	-0.737972	0.402058	-0.652698	-1.17905	-1.19699	-0.951561	-0.57042	-0.402058	-0.0229068	0.0912246	0.0745615	-0.128411	-0.167553	SAG	SAG	Shared_SAG
941	OS10G0563800	Hypothetical conserved gene.	0	-0.983894	-1.15869	-0.793046	-0.852575	-0.670257	0.441757	-0.842388	-1.31843	-0.681559	-0.601848	-0.709856	-0.441757	-0.141506	0.159736	-0.111487	-0.250728	0.0395993	SAG	SAG	Shared_SAG
942	OS01G0144200	Vacuolar import and degradation protein Vid24 domain containing protein.	0	-1.2722	-1.84173	-1.65613	-1.53332	-1.2051	0.232212	-0.997609	-1.56789	-1.54553	-1.41187	-1.20127	-0.232212	-0.274595	-0.273845	-0.110603	-0.121449	-0.0038279	SAG	SAG	Shared_SAG
943	OS01G0393000	Conserved hypothetical protein.	0	-0.737388	-1.22834	-1.39505	-1.22353	-0.760945	0.149406	-0.574854	-0.981381	-1.17486	-1.05883	-0.72962	-0.149406	-0.162534	-0.246959	-0.220188	-0.164707	-0.0313251	SAG	SAG	Shared_SAG
944	OS01G0581300	Similar to Lycopene epsilon-cyclase (Fragment).	0	-1.6709	-2.3976	-1.98976	-1.78406	-1.37679	-0.229149	-1.42552	-2.03601	-1.86288	-1.88555	-1.77512	0.229149	-0.245373	-0.36159	-0.126882	0.10149	0.398329	SAG	SAG	Shared_SAG
945	OS01G0626500	Conserved hypothetical protein.	0	-0.852508	-1.2401	-0.959248	-0.814911	-0.471581	0.149851	-0.640608	-1.05135	-0.84914	-0.734166	-0.591532	-0.149851	-0.2119	-0.188749	-0.110108	-0.080745	0.119952	SAG	SAG	Shared_SAG
946	OS01G0691050	Protein kinase, catalytic domain domain containing protein.	0	-0.947613	-1.40031	-1.48728	-1.45102	-1.15141	0.0253212	-0.86684	-1.2777	-1.25483	-1.20595	-0.921125	-0.0253212	-0.0807735	-0.122615	-0.232455	-0.245063	-0.230281	SAG	SAG	Shared_SAG
947	OS01G0978400	NAD(P)-binding domain containing protein.	0	-0.913331	-1.31736	-1.17848	-1.04516	-0.779445	-0.0230343	-0.71973	-1.16886	-0.966569	-0.853154	-0.576681	0.0230343	-0.193601	-0.148498	-0.211909	-0.192008	-0.202764	SAG	SAG	Shared_SAG
948	OS02G0201300	Conserved hypothetical protein.	0	-0.621864	-1.06004	-1.15053	-1.03595	-0.764819	0.233114	-0.319171	-0.867977	-0.979531	-0.760477	-0.202214	-0.233114	-0.302693	-0.192065	-0.171003	-0.275477	-0.562605	SAG	SAG	Shared_SAG
949	OS02G0594900	Glycosyl transferase, family 17 protein.	0	-0.99159	-1.44521	-1.20613	-1.11836	-0.886568	-0.170637	-0.956818	-1.32854	-1.19576	-1.1335	-0.973841	0.170637	-0.0347715	-0.116675	-0.0103641	0.0151381	0.087273	SAG	SAG	Shared_SAG
950	OS02G0595100	Similar to N-acetylglucosaminyltransferase III.	0	-1.14204	-1.79641	-1.75338	-1.53676	-0.9557	-0.383499	-1.23841	-1.6359	-1.72729	-1.51751	-1.04111	0.383499	0.0963688	-0.160516	-0.0260823	-0.0192469	0.0854054	SAG	SAG	Shared_SAG
951	OS02G0596000	Rhodanese-like domain containing protein.	0	-1.7047	-2.47341	-2.25905	-2.10524	-1.46141	-0.461226	-1.52432	-2.08569	-2.2012	-2.10813	-1.8737	0.461226	-0.180378	-0.387724	-0.057857	0.00288805	0.412285	SAG	SAG	Shared_SAG
952	OS02G0635000	Similar to Nitrilase 1.	0	-0.616654	-1.04332	-1.31186	-0.995606	-0.233089	0.0178624	-0.378401	-0.62568	-1.0219	-0.753427	-0.204829	-0.0178624	-0.238253	-0.417636	-0.28996	-0.242179	-0.0282605	SAG	SAG	Shared_SAG
953	OS02G0749300	Similar to Shikimate kinase, chloroplast precursor (EC 2.7.1.71).	0	-1.13899	-1.64633	-1.42994	-1.28226	-1.05372	0.0649631	-0.775984	-1.2297	-1.12201	-1.06744	-0.843964	-0.0649631	-0.363006	-0.416626	-0.307929	-0.214819	-0.209758	SAG	SAG	Shared_SAG
954	OS02G0782300	Similar to Heat shock-like protein.	0	-1.10924	-1.81274	-1.88634	-1.79848	-1.31029	0.0146005	-1.10252	-1.69869	-1.6305	-1.34334	-1.08654	-0.0146005	-0.00672218	-0.114053	-0.255838	-0.455133	-0.223752	SAG	SAG	Shared_SAG
955	OS03G0131900	Ankyrin domain containing protein.	0	-1.7396	-2.52734	-1.99393	-1.69708	-1.32284	-0.57146	-1.97329	-2.59171	-2.29718	-1.75632	-1.24682	0.57146	0.233696	0.0643741	0.303254	0.0592385	-0.0760261	SAG	SAG	Shared_SAG
956	OS03G0569000	Conserved hypothetical protein.	0	-1.38272	-1.96764	-1.74617	-1.66616	-0.95769	-0.267225	-1.26264	-1.48342	-1.55404	-1.36812	-0.89551	0.267225	-0.120081	-0.484225	-0.192125	-0.298035	-0.0621798	SAG	SAG	Shared_SAG
957	OS04G0365100	Similar to OSIGBa0135K14.8 protein.	0	-0.992017	-1.48257	-1.35604	-1.20312	-0.969578	0.044491	-0.975599	-1.47859	-1.24594	-1.29733	-0.907935	-0.044491	-0.0164178	-0.00398698	-0.110105	0.094208	-0.061643	SAG	SAG	Shared_SAG
958	OS04G0368000	Serine/threonine protein kinase-related domain containing protein.	0	-0.822432	-1.14407	-0.963847	-0.871542	-0.276554	0.278247	-0.396543	-0.778973	-0.807804	-0.872442	-0.759637	-0.278247	-0.425889	-0.365094	-0.156043	0.000899193	0.483083	SAG	SAG	Shared_SAG
959	OS04G0463200	Protein of unknown function DUF593 family protein.	0	-1.1728	-1.64835	-1.18405	-1.1018	-0.892976	-0.111876	-1.07183	-1.42833	-0.845492	-0.816149	-0.919682	0.111876	-0.100969	-0.220027	-0.338557	-0.285649	0.026706	SAG	SAG	Shared_SAG
960	OS05G0127200	Similar to Phospholipase C (Fragment).	0	-0.878799	-1.25774	-1.46914	-1.30255	-0.922012	0.0596573	-0.735474	-1.2224	-1.31536	-1.20367	-0.76848	-0.0596573	-0.143324	-0.0353427	-0.153782	-0.0988848	-0.153531	SAG	SAG	Shared_SAG
961	OS05G0241200	Similar to Phophate translocator (Fragment).	0	-1.26983	-1.98279	-2.04493	-1.82792	-1.2907	-0.0963186	-0.988155	-1.4859	-1.5749	-1.52745	-1.2372	0.0963186	-0.281675	-0.49689	-0.470025	-0.30047	-0.0535037	SAG	SAG	Shared_SAG
962	OS06G0646600	Similar to Homeobox protein knotted-1-like 11.	0	-0.604914	-0.957165	-1.11555	-0.976889	-0.598414	0.131498	-0.530036	-0.97597	-0.854476	-0.678229	-0.22261	-0.131498	-0.0748782	0.0188052	-0.261075	-0.29866	-0.375804	SAG	SAG	Shared_SAG
963	OS06G0705700	TGF-beta receptor, type I/II extracellular region family protein.	0	-0.934725	-1.44609	-1.97465	-1.54793	-0.530857	-0.0229115	-0.720292	-1.29698	-1.64359	-1.41312	-0.758322	0.0229115	-0.214434	-0.149109	-0.331062	-0.134811	0.227466	SAG	SAG	Shared_SAG
964	OS07G0187700	WD-40 repeat containing protein.	0	-0.946549	-1.35641	-1.14623	-0.941416	-0.607823	0.463335	-0.543333	-1.05565	-0.965743	-0.87543	-0.642734	-0.463335	-0.403216	-0.300755	-0.180489	-0.0659854	0.0349104	SAG	SAG	Shared_SAG
965	OS07G0544800	Similar to Oxygen-evolving enhancer protein 3-2, chloroplast precursor (OEE3) (16 kDa subunit of oxygen evolving system of photosystem II) (OEC 16 kDa subunit) (Ferredoxin-NADP reductase binding protein) (BP).	0	-1.72477	-2.52633	-2.34852	-2.03202	-1.5156	-0.0401606	-1.74506	-2.50546	-2.41686	-2.0289	-1.36373	0.0401606	0.0202986	-0.0208703	0.0683452	-0.0031214	-0.151869	SAG	SAG	Shared_SAG
966	OS07G0628700	Similar to Receptor protein kinase.	0	-1.09946	-1.73613	-1.93528	-1.65391	-0.699489	-0.504423	-1.24351	-1.66257	-1.75888	-1.44213	-1.17618	0.504423	0.144047	-0.0735578	-0.176405	-0.21178	0.476696	SAG	SAG	Shared_SAG
967	OS08G0162800	Similar to Acyl-CoA-binding protein.	0	-1.48793	-2.03133	-1.62144	-1.39751	-0.988603	-0.405963	-1.14106	-1.46393	-1.11353	-0.904406	-1.06595	0.405963	-0.346867	-0.5674	-0.507908	-0.493106	0.0773444	SAG	SAG	Shared_SAG
968	OS08G0189500	Germin-like protein 8-6, Disease resistance	0	-0.520278	-0.907775	-1.88579	-1.44582	0.195131	0.061229	-0.468298	-0.885948	-1.47505	-1.14305	-0.159598	-0.061229	-0.0519805	-0.0218272	-0.410736	-0.302767	0.35473	SAG	SAG	Shared_SAG
969	OS08G0337700	RabGAP/TBC domain containing protein.	0	-1.17157	-1.82603	-1.84028	-1.626	-0.999374	-0.160132	-0.885911	-1.27933	-1.47553	-1.53131	-1.42861	0.160132	-0.285663	-0.546706	-0.364748	-0.0946927	0.429232	SAG	SAG	Shared_SAG
970	OS08G0394000	Conserved hypothetical protein.	0	-0.535919	-0.97163	-1.11244	-0.974373	-0.557865	0.180434	-0.651182	-0.957133	-1.14918	-0.788268	-0.473246	-0.180434	0.115263	-0.0144965	0.0367397	-0.186105	-0.0846193	SAG	SAG	Shared_SAG
971	OS08G0469600	Conserved hypothetical protein.	0	-0.974984	-1.49268	-1.48322	-1.39279	-0.954259	-0.0654011	-0.714388	-1.14435	-1.15187	-1.08286	-0.701049	0.0654011	-0.260596	-0.348332	-0.331352	-0.309932	-0.253209	SAG	SAG	Shared_SAG
972	OS09G0471550	EGF-like calcium-binding domain containing protein.	0	-1.40634	-1.98636	-2.05634	-1.87633	-1.33049	-0.237385	-1.27684	-1.93093	-2.15069	-2.06663	-1.60712	0.237385	-0.129496	-0.0554316	0.0943577	0.190302	0.276628	SAG	SAG	Shared_SAG
973	OS09G0536700	Similar to predicted protein.	0	-1.35157	-2.06167	-2.23839	-1.89979	-1.13671	-0.228118	-1.3964	-1.93444	-1.81832	-1.57637	-1.32493	0.228118	0.044832	-0.127229	-0.420074	-0.323428	0.18822	SAG	SAG	Shared_SAG
974	OS09G0541700	Similar to mRNA, clone: RTFL01-25-P14.	0	-1.39445	-1.98985	-1.63788	-1.46838	-1.09965	0.12061	-1.10733	-1.58814	-1.35342	-1.43814	-1.26216	-0.12061	-0.287123	-0.401707	-0.284463	-0.0302443	0.162508	SAG	SAG	Shared_SAG
975	OS09G0560800	Molybdenum cofactor sulfurase, C-terminal domain containing protein.	0	-1.37338	-1.95794	-1.85208	-1.7776	-1.32477	-0.398151	-1.13603	-1.58876	-1.62191	-1.77852	-1.67294	0.398151	-0.237344	-0.369185	-0.230166	0.000924719	0.348177	SAG	SAG	Shared_SAG
976	OS11G0439600	Similar to Nod factor binding lectin-nucleotide phosphohydrolase.	0	-1.08869	-1.64662	-1.91073	-1.71201	-1.21332	-0.200523	-1.26599	-1.70412	-1.74382	-1.64746	-1.17631	0.200523	0.177294	0.0575036	-0.166911	-0.0645476	-0.0370116	SAG	SAG	Shared_SAG
977	OS11G0475500	Conserved hypothetical protein.	0	-1.79734	-2.53043	-2.26122	-2.15599	-1.79478	-0.236383	-1.56514	-2.21567	-1.77587	-1.75782	-1.52424	0.236383	-0.232204	-0.314755	-0.485348	-0.398165	-0.270542	SAG	SAG	Shared_SAG
978	OS11G0550900	Conserved hypothetical protein.	0	-0.887114	-1.29312	-1.22561	-1.04377	-0.839206	0.0933955	-0.693597	-1.05579	-0.987524	-0.827004	-0.448399	-0.0933955	-0.193516	-0.237322	-0.238088	-0.216761	-0.390807	SAG	SAG	Shared_SAG
979	OS12G0108500	Similar to Leucine Rich Repeat family protein, expressed.	0	-0.975297	-1.48803	-1.62768	-1.4407	-0.85388	-0.116445	-0.759009	-1.07313	-1.11976	-1.13517	-1.02301	0.116445	-0.216288	-0.414904	-0.507918	-0.30553	0.169129	SAG	SAG	Shared_SAG
980	OS12G0585300	Cyclin-like F-box domain containing protein.	0	-0.658737	-1.0421	-1.02082	-0.968133	-0.781068	0.181427	-0.377739	-0.735374	-0.969076	-0.830844	-0.405928	-0.181427	-0.280998	-0.306731	-0.0517402	-0.137289	-0.37514	SAG	SAG	Shared_SAG
981	OS12G0622850	Hypothetical gene.	0	-0.884853	-1.54574	-1.52858	-1.45952	-1.18062	-0.0513128	-0.922916	-1.355	-1.25821	-1.20025	-1.03657	0.0513128	0.0380626	-0.190742	-0.270372	-0.259267	-0.144053	SAG	SAG	Shared_SAG
982	OS02G0510200	Similar to Acetolactate synthase (Fragment).	0	-0.920604	-1.2939	-0.98602	-0.711286	-0.26578	0.533259	-0.457099	-0.854264	-0.693519	-0.237905	-0.0186571	-0.533259	-0.463505	-0.439638	-0.292501	-0.473382	-0.247122	SAG	SAG	Shared_SAG
983	OS02G0665250	Conserved hypothetical protein.	0	-0.92769	-1.26386	-0.918315	-0.53805	-0.291229	-0.0512721	-0.812789	-1.14303	-0.80385	-0.600233	-0.332948	0.0512721	-0.114901	-0.120824	-0.114466	0.0621821	0.0417188	SAG	SAG	Shared_SAG
984	OS02G0805200	Proliferating cell nuclear antigen (PCNA) (Cyclin).	0	-0.691425	-1.00362	-0.817627	-0.68484	-0.475839	0.533709	-0.44965	-0.837668	-0.522105	-0.205998	0.10247	-0.533709	-0.241774	-0.165956	-0.295522	-0.478842	-0.578309	SAG	SAG	Shared_SAG
985	OS03G0174900	Similar to RAPB protein.	0	-0.915625	-1.35918	-1.23686	-1.02638	-0.661463	-0.0988448	-0.917772	-1.32675	-0.985922	-0.737009	-0.536593	0.0988448	0.00214628	-0.0324367	-0.25094	-0.28937	-0.12487	SAG	SAG	Shared_SAG
986	OS03G0778100	Similar to Photosystem-1 F subunit.	0	-0.788439	-1.18151	-0.998953	-0.809678	-0.44391	-0.103124	-1.00641	-1.28375	-1.21166	-0.677649	-0.33127	0.103124	0.217966	0.102243	0.212707	-0.132028	-0.11264	SAG	SAG	Shared_SAG
987	OS05G0573700	Similar to Ketol-acid reductoisomerase, chloroplast precursor (EC 1.1.1.86) (Acetohydroxy-acid reductoisomerase) (Alpha-keto-beta-hydroxylacil reductoisomerase).	0	-0.717032	-1.06333	-0.863057	-0.609049	-0.169463	0.246088	-0.563474	-0.961993	-0.796392	-0.56428	-0.259096	-0.246088	-0.153558	-0.101335	-0.0666656	-0.0447684	0.0896323	SAG	SAG	Shared_SAG
988	OS06G0125200	Protein of unknown function DUF581 family protein.	0	-0.977203	-1.4336	-1.15099	-1.02825	-0.560429	0.251863	-0.793282	-1.24194	-1.04374	-0.802024	-0.577442	-0.251863	-0.18392	-0.191655	-0.107252	-0.226223	0.0170127	SAG	SAG	Shared_SAG
989	OS07G0452500	Similar to ORMDL family protein.	0	-0.830511	-1.09894	-0.7476	-0.463285	-0.0440117	0.308341	-0.611055	-0.940221	-0.407356	-0.165073	0.0404491	-0.308341	-0.219456	-0.158717	-0.340244	-0.298212	-0.0844608	SAG	SAG	Shared_SAG
990	OS07G0597400	Conserved hypothetical protein.	0	-0.787243	-1.06461	-0.851797	-0.810616	-0.46652	0.396292	-0.333941	-0.769682	-0.625574	-0.430976	-0.0851955	-0.396292	-0.453302	-0.294931	-0.226223	-0.37964	-0.381324	SAG	SAG	Shared_SAG
991	OS07G0619800	Similar to CDPK-related protein kinase.	0	-0.849717	-1.25104	-1.12824	-0.926367	-0.170549	0.0136134	-0.697853	-0.993512	-0.758766	-0.538632	-0.204062	-0.0136134	-0.151864	-0.257532	-0.369478	-0.387735	0.0335135	SAG	SAG	Shared_SAG
992	OS07G0694700	L-ascorbate peroxidase.	0	-1.06333	-1.43907	-1.09847	-0.755383	-0.427899	0.199243	-1.26765	-1.7886	-1.23965	-0.693541	-0.128038	-0.199243	0.204325	0.349528	0.141173	-0.0618423	-0.299862	SAG	SAG	Shared_SAG
993	OS08G0504500	Mog1/PsbP/DUF1795, alpha/beta/alpha sandwich domain containing protein.	0	-0.580831	-1.00361	-1.05459	-0.898102	-0.434719	-0.313475	-1.03875	-1.3451	-1.39901	-0.813352	-0.23923	0.313475	0.457924	0.341486	0.344422	-0.0847499	-0.195489	SAG	SAG	Shared_SAG
994	OS09G0274900	Conserved hypothetical protein.	0	-0.864226	-1.2686	-1.23125	-1.01492	-0.465754	0.035995	-0.891695	-1.1626	-1.05608	-0.684536	-0.132798	-0.035995	0.0274689	-0.106001	-0.175167	-0.330386	-0.332956	SAG	SAG	Shared_SAG
995	OS09G0354300	Similar to leucoanthocyanidin dioxygenase.	0	-1.10838	-1.49514	-1.13121	-0.852957	-0.337425	0.201135	-1.17446	-1.76297	-1.25251	-1.02087	-0.744982	-0.201135	0.0660812	0.267834	0.121302	0.167909	0.407557	SAG	SAG	Shared_SAG
996	OS09G0448200	Similar to High-affinity potassium transporter.	0	-0.754751	-1.0986	-1.1385	-0.840625	-0.221936	0.130182	-0.558839	-0.937656	-0.967967	-0.715571	-0.24177	-0.130182	-0.195913	-0.160943	-0.170531	-0.125054	0.0198332	SAG	SAG	Shared_SAG
997	OS09G0525400	Similar to RING finger protein 13 (C-RZF).	0	-0.967323	-1.35053	-1.11912	-0.986132	-0.665149	0.112103	-0.713418	-1.03278	-0.891744	-0.636963	-0.470279	-0.112103	-0.253905	-0.317745	-0.227376	-0.349168	-0.19487	SAG	SAG	Shared_SAG
998	OS10G0392400	Tify domain containing protein.	0	-0.744929	-1.02221	-0.976449	-0.67506	-0.0301643	0.457111	-0.78365	-1.2804	-1.10366	-0.628713	0.276015	-0.457111	0.0387204	0.258189	0.127209	-0.0463478	-0.306179	SAG	SAG	Shared_SAG
999	OS10G0470900	Nucleotide-binding, alpha-beta plait domain containing protein.	0	-0.961486	-1.28697	-0.738719	-0.599468	-0.513078	0.349144	-0.627009	-1.00578	-0.541017	-0.483787	-0.494216	-0.349144	-0.334477	-0.281196	-0.197701	-0.115682	-0.018862	SAG	SAG	Shared_SAG
1000	OS10G0496900	Similar to Protochlorophyllide reductase B, chloroplastic.	0	-2.63283	-3.43436	-2.06967	-1.45614	-0.774813	-0.301342	-2.47334	-3.21645	-2.29169	-1.56947	-0.854286	0.301342	-0.15949	-0.217917	0.222027	0.113327	0.0794728	SAG	SAG	Shared_SAG
1001	OS11G0199200	Similar to Protein disulfide isomerase (Fragment).	0	-0.759896	-1.03592	-0.852497	-0.754575	-0.560652	-0.228301	-1.1035	-1.42763	-0.851318	-0.716846	-0.366239	0.228301	0.343608	0.391712	-0.00117933	-0.0377285	-0.194414	SAG	SAG	Shared_SAG
1002	OS11G0484300	Similar to Mcm2-prov protein.	0	-1.39153	-1.96701	-1.4433	-1.07705	-0.545184	0.248497	-0.893547	-1.45432	-1.09172	-1.00235	-0.898776	-0.248497	-0.497981	-0.512685	-0.351579	-0.0746965	0.353593	SAG	SAG	Shared_SAG
1003	OS12G0514100	Ribosome associated membrane RAMP4 family protein.	0	-1.05082	-1.30572	-1.11944	-0.831595	-0.549872	0.347989	-0.497075	-0.803166	-0.637802	-0.325974	-0.524924	-0.347989	-0.553741	-0.50255	-0.481641	-0.505621	-0.0249475	SAG	SAG	Shared_SAG
1004	OS12G0527301	Hypothetical gene.	0	-0.893108	-1.32578	-1.07153	-0.921654	-0.750937	-0.0685948	-0.747278	-1.10196	-0.739453	-0.618039	-0.458571	0.0685948	-0.145831	-0.223815	-0.332076	-0.303614	-0.292366	SAG	SAG	Shared_SAG
1005	LOC_Osp1g00140	PSII K protein	0	-1.03902	-1.55497	-1.74538	-1.83942	-1.6579	-0.361124	-1.1143	-1.41855	-1.45016	-1.43134	-1.39951	0.361124	0.0752765	-0.13642	-0.295218	-0.408073	-0.258394	SAG	SAG	Shared_SAG
1006	OS01G0108400	Helix-loop-helix DNA-binding domain containing protein.	0	-0.683572	-0.975944	-1.38071	-1.54456	-1.41987	0.352271	-0.465277	-0.967306	-1.09317	-1.26555	-1.27119	-0.352271	-0.218295	-0.00863867	-0.287536	-0.27901	-0.148683	SAG	SAG	Shared_SAG
1007	OS01G0132000	Similar to Wound-induced protease inhibitor (WIP1).	0	-0.692235	-1.03301	-0.929196	-1.01781	-1.03333	0.297108	-0.533959	-1.20233	-1.08569	-1.21191	-1.22573	-0.297108	-0.158275	0.169321	0.156499	0.194097	0.192403	SAG	SAG	Shared_SAG
1008	OS01G0150900	Conserved hypothetical protein.	0	-1.31557	-1.78161	-1.67196	-1.76878	-1.64187	-0.0913173	-0.978025	-1.34376	-1.79957	-1.96977	-1.91925	0.0913173	-0.337544	-0.437845	0.127612	0.200988	0.277378	SAG	SAG	Shared_SAG
1009	OS01G0178300	Hypothetical protein.	0	-0.776423	-1.20882	-1.17869	-1.29255	-1.28975	0.152984	-0.887874	-1.24601	-0.998806	-0.99658	-0.978173	-0.152984	0.111452	0.0371857	-0.179888	-0.295969	-0.311581	SAG	SAG	Shared_SAG
1010	OS01G0197700	Similar to Cytokinin dehydrogenase 2.	0	-0.985995	-1.60266	-1.38044	-1.44623	-1.55635	0.455293	-0.967308	-1.65929	-1.08258	-1.12264	-1.36593	-0.455293	-0.0186866	0.056634	-0.297865	-0.323586	-0.190423	SAG	SAG	Shared_SAG
1011	OS01G0223200	Lipase, GDSL domain containing protein.	0	-1.53209	-2.30713	-2.3318	-2.73887	-3.01821	-0.429222	-1.61136	-2.07708	-1.94068	-2.20548	-2.48888	0.429222	0.0792702	-0.230054	-0.391117	-0.53339	-0.529324	SAG	SAG	Shared_SAG
1012	OS01G0242500	D-tyrosyl-tRNA(Tyr) deacylase family protein.	0	-0.916142	-1.35584	-1.35257	-1.3268	-1.18775	-0.296624	-0.913516	-1.21465	-1.20906	-1.35741	-1.15792	0.296624	-0.00262545	-0.141195	-0.143518	0.0306079	-0.0298228	SAG	SAG	Shared_SAG
1013	OS01G0256300	Conserved hypothetical protein.	0	-0.508662	-0.729436	-0.92695	-1.06815	-0.955303	0.109241	-0.462507	-0.889504	-0.768584	-0.882226	-0.992557	-0.109241	-0.0461547	0.160068	-0.158366	-0.185921	0.0372536	SAG	SAG	Shared_SAG
1014	OS01G0331100	Similar to Alpha-L-fucosidase 2.	0	-1.61693	-2.49354	-2.55589	-2.79825	-2.85785	-0.136656	-1.53835	-2.32174	-2.15216	-2.41277	-2.64692	0.136656	-0.0785827	-0.171799	-0.403733	-0.385479	-0.210926	SAG	SAG	Shared_SAG
1015	OS01G0364800	Protein kinase, catalytic domain domain containing protein.	0	-1.02576	-1.64425	-1.88432	-1.82651	-1.30884	0.254355	-0.765982	-1.38518	-1.58986	-1.82573	-1.86883	-0.254355	-0.259782	-0.25907	-0.294462	-0.000780094	0.559996	SAG	SAG	Shared_SAG
1016	OS01G0600900	Chlorophyll a-b binding protein 2, chloroplast precursor (LHCII type I CAB-2) (LHCP).	0	-2.89302	-4.3944	-4.05564	-4.1245	-3.93663	0.474948	-2.71302	-4.19056	-3.89388	-3.73427	-3.36867	-0.474948	-0.180001	-0.20384	-0.161759	-0.390234	-0.567965	SAG	SAG	Shared_SAG
1017	OS01G0691500	Cytidylyltransferase domain containing protein.	0	-1.07539	-1.59821	-1.5674	-1.55404	-1.12814	-0.0320375	-0.793557	-1.22493	-1.25611	-1.42276	-1.53834	0.0320375	-0.281829	-0.373282	-0.311286	-0.131282	0.410202	SAG	SAG	Shared_SAG
1018	OS01G0719100	Similar to RING finger and CHY zinc finger domain-containing protein 1.	0	-0.796965	-1.07929	-0.753445	-0.735591	-0.689798	0.120801	-0.632589	-1.08565	-0.638112	-0.838126	-1.0297	-0.120801	-0.164376	0.00635379	-0.115333	0.102535	0.3399	SAG	SAG	Shared_SAG
1019	OS01G0726801	Non-protein coding transcript.	0	-0.684526	-1.18772	-0.964865	-0.93356	-0.834192	0.0894178	-0.508296	-0.865158	-0.803933	-0.890954	-1.00278	-0.0894178	-0.176229	-0.322561	-0.160933	-0.042606	0.168588	SAG	SAG	Shared_SAG
1020	OS01G0753500	Transcriptional factor B3 family protein.	0	-1.21164	-1.81074	-1.67668	-1.75143	-1.70918	-0.200794	-1.27357	-1.75282	-1.7754	-1.8405	-1.74559	0.200794	0.0619282	-0.057924	0.0987209	0.0890678	0.0364129	SAG	SAG	Shared_SAG
1021	OS01G0767600	Conserved hypothetical protein.	0	-0.755235	-1.13509	-1.05539	-1.22427	-1.35278	-0.0265512	-0.771681	-0.970673	-0.859319	-1.06869	-1.11712	0.0265512	0.0164467	-0.164417	-0.196069	-0.155579	-0.235653	SAG	SAG	Shared_SAG
1022	OS01G0770000	Uncharacterised protein family UPF0089 domain containing protein.	0	-1.99642	-2.9032	-2.49333	-2.68982	-2.67954	0.100999	-1.94531	-2.89105	-2.5307	-2.66155	-2.78435	-0.100999	-0.0511149	-0.012151	0.037367	-0.0282715	0.104804	SAG	SAG	Shared_SAG
1023	OS01G0770100	O-acyltransferase, WSD1, N-terminal domain containing protein.	0	-1.07376	-1.49707	-1.20914	-1.25516	-1.2248	-0.12658	-0.941146	-1.32307	-1.16935	-1.21176	-1.15978	0.12658	-0.132618	-0.173997	-0.0397925	-0.0433967	-0.0650228	SAG	SAG	Shared_SAG
1024	OS01G0803300	Protein of unknown function DUF6, transmembrane domain containing protein.	0	-0.612482	-0.812329	-1.05124	-1.15984	-1.04508	0.415285	-0.498672	-0.902264	-0.662249	-0.745447	-0.832371	-0.415285	-0.113811	0.0899354	-0.388988	-0.414388	-0.212707	SAG	SAG	Shared_SAG
1025	OS01G0847100	Conserved hypothetical protein.	0	-0.819581	-1.33664	-1.2902	-1.49451	-1.67912	0.352074	-0.949986	-1.669	-1.48463	-1.47536	-1.67345	-0.352074	0.130405	0.332357	0.194434	-0.0191504	-0.00567828	SAG	SAG	Shared_SAG
1026	OS01G0889900	Serine/threonine protein kinase-related domain containing protein.	0	-1.02312	-1.66362	-1.72654	-1.6899	-1.45987	0.180378	-0.894674	-1.50496	-1.66259	-1.70454	-1.57379	-0.180378	-0.128448	-0.15866	-0.0639454	0.014642	0.113918	SAG	SAG	Shared_SAG
1027	OS01G0891601	Leucine-rich repeat, N-terminal domain containing protein.	0	-1.02478	-1.62968	-1.7459	-1.87395	-1.83708	0.469264	-0.895142	-1.71584	-1.94727	-2.08714	-1.97432	-0.469264	-0.129643	0.0861576	0.201369	0.213195	0.137248	SAG	SAG	Shared_SAG
1028	OS01G0929500	Similar to predicted protein.	0	-0.768861	-1.15245	-1.06457	-1.31085	-1.34071	0.433972	-0.5406	-0.920912	-0.94605	-0.941004	-1.10359	-0.433972	-0.228261	-0.231539	-0.118518	-0.369845	-0.237123	SAG	SAG	Shared_SAG
1029	OS02G0157600	Similar to senescence-associated protein DIN1.	0	-1.69886	-2.54388	-2.15395	-2.14952	-2.205	-0.173354	-1.81047	-2.62055	-2.32364	-2.2317	-2.23325	0.173354	0.111615	0.0766705	0.169688	0.0821854	0.0282558	SAG	SAG	Shared_SAG
1030	OS02G0167000	Similar to holocarboxylase synthetase 1.	0	-0.716804	-1.06452	-1.00361	-1.02838	-0.978096	0.163192	-0.494417	-0.846278	-0.83007	-0.950947	-0.929623	-0.163192	-0.222388	-0.218247	-0.173538	-0.0774318	-0.0484727	SAG	SAG	Shared_SAG
1031	OS02G0193100	Conserved hypothetical protein.	0	-0.666256	-1.04574	-1.07056	-1.10996	-1.09103	0.200299	-0.705681	-1.16777	-1.02599	-1.05162	-1.06186	-0.200299	0.0394257	0.122036	-0.0445782	-0.0583392	-0.0291619	SAG	SAG	Shared_SAG
1032	OS02G0199500	Cyclin-like F-box domain containing protein.	0	-0.941813	-1.40718	-1.40454	-1.3321	-1.00443	-0.194683	-0.602188	-1.08004	-1.27963	-1.27107	-1.28892	0.194683	-0.339625	-0.327137	-0.124906	-0.0610292	0.284494	SAG	SAG	Shared_SAG
1033	OS02G0210800	Similar to Sterol glucosyltransferase-like protein (Fragment).	0	-0.949807	-1.44825	-1.50676	-1.56855	-1.42521	-0.140401	-0.838861	-1.21159	-1.4229	-1.5975	-1.62255	0.140401	-0.110946	-0.236658	-0.0838665	0.028949	0.197334	SAG	SAG	Shared_SAG
1034	OS02G0273100	Aminotransferase, class IV family protein.	0	-1.12034	-1.79805	-1.73228	-1.71769	-1.63309	-0.399478	-1.036	-1.46743	-1.48171	-1.6158	-1.61748	0.399478	-0.0843416	-0.330622	-0.250571	-0.101891	-0.0156123	SAG	SAG	Shared_SAG
1035	OS02G0331200	Glycosyltransferase AER61, uncharacterized domain containing protein.	0	-0.813396	-1.28143	-1.4265	-1.37387	-1.07703	-0.130369	-1.11564	-1.43345	-1.16773	-1.23019	-1.31535	0.130369	0.302243	0.152021	-0.258771	-0.143677	0.238319	SAG	SAG	Shared_SAG
1036	OS02G0461100	Conserved hypothetical protein.	0	-0.996787	-1.349	-1.07945	-0.99677	-0.878601	-0.229756	-0.684842	-1.00131	-0.941443	-1.15196	-1.26408	0.229756	-0.311945	-0.34769	-0.138006	0.155194	0.385483	SAG	SAG	Shared_SAG
1037	OS02G0481900	Hypothetical conserved gene.	0	-0.810958	-1.20675	-1.2842	-1.36552	-1.21419	-0.0495871	-0.664482	-1.03262	-1.25256	-1.34002	-1.18946	0.0495871	-0.146476	-0.174126	-0.0316345	-0.0254995	-0.0247331	SAG	SAG	Shared_SAG
1038	OS02G0491400	Similar to Peptidylprolyl isomerase.	0	-2.01203	-2.96484	-2.54522	-2.58314	-2.48111	0.251979	-1.91484	-2.96258	-2.50909	-2.53956	-2.72632	-0.251979	-0.0971974	-0.00226413	-0.0361288	-0.0435834	0.245212	SAG	SAG	Shared_SAG
1039	OS02G0526500	Similar to SAM domain family protein.	0	-0.734671	-1.03807	-0.952076	-0.946655	-0.815957	0.10112	-0.692851	-1.08395	-0.900038	-0.910694	-0.902095	-0.10112	-0.0418199	0.0458808	-0.0520386	-0.0359608	0.0861387	SAG	SAG	Shared_SAG
1040	OS02G0554100	Similar to UVB-resistance protein UVR8.	0	-1.85547	-2.80052	-2.87754	-3.02246	-2.74168	-0.276195	-1.73764	-2.59532	-3.08095	-3.16963	-2.78546	0.276195	-0.117826	-0.205199	0.203408	0.147164	0.0437807	SAG	SAG	Shared_SAG
1041	OS02G0584900	Conserved hypothetical protein.	0	-0.871304	-1.38844	-1.34499	-1.53443	-1.51722	0.566458	-0.556701	-1.2025	-1.31062	-1.49464	-1.4155	-0.566458	-0.314603	-0.185935	-0.0343773	-0.0397963	-0.101716	SAG	SAG	Shared_SAG
1042	OS02G0704800	Similar to ornithine carbamoyltransferase.	0	-0.875582	-1.30857	-1.10161	-0.970281	-0.912537	0.233975	-0.639391	-1.11319	-1.04133	-1.03063	-0.945603	-0.233975	-0.236191	-0.195381	-0.0602791	0.0603528	0.0330654	SAG	SAG	Shared_SAG
1043	OS02G0723400	Similar to Isoform 2 of Auxin-responsive protein IAA8.	0	-0.894403	-1.37036	-1.41461	-1.51189	-1.50998	-0.176919	-0.945957	-1.37824	-1.38365	-1.43443	-1.39941	0.176919	0.0515535	0.00788223	-0.0309583	-0.0774559	-0.110575	SAG	SAG	Shared_SAG
1044	OS02G0729400	Similar to Extracellular calcium sensing receptor.	0	-1.57441	-2.28314	-1.96036	-2.15233	-2.0983	-0.437294	-1.51778	-1.95757	-1.74584	-1.7191	-1.99051	0.437294	-0.0566355	-0.325571	-0.214516	-0.433229	-0.107782	SAG	SAG	Shared_SAG
1045	OS02G0736700	Conserved hypothetical protein.	0	-0.61766	-1.09774	-1.23123	-1.24618	-0.856602	0.300334	-0.390335	-0.860803	-1.22809	-1.19968	-0.759051	-0.300334	-0.227325	-0.236939	-0.00313988	-0.0465068	-0.0975516	SAG	SAG	Shared_SAG
1046	OS03G0113700	Similar to Heat shock 70 kDa protein, mitochondrial precursor.	0	-1.75925	-2.51114	-2.1814	-2.40721	-2.87238	0.241678	-1.57497	-2.40001	-2.07966	-2.34394	-2.63056	-0.241678	-0.184281	-0.111126	-0.101737	-0.0632631	-0.241812	SAG	SAG	Shared_SAG
1047	OS03G0161900	Similar to Isoform 2 of Heat stress transcription factor A-2d.	0	-1.92667	-2.8738	-2.58702	-3.06472	-3.33409	-0.43719	-1.96802	-2.60035	-2.30215	-2.6644	-3.18944	0.43719	0.0413544	-0.273447	-0.284867	-0.40032	-0.14465	SAG	SAG	Shared_SAG
1048	OS03G0219200	Similar to Superoxide dismutase (EC 1.15.1.1).	0	-0.859906	-1.31926	-1.26152	-1.33376	-1.28025	0.236425	-0.669574	-1.11014	-1.13633	-1.06174	-1.18452	-0.236425	-0.190332	-0.209124	-0.125191	-0.272021	-0.0957313	SAG	SAG	Shared_SAG
1049	OS03G0263900	EF-HAND 2 domain containing protein.	0	-1.14339	-1.6964	-1.89952	-1.92332	-1.70442	-0.579731	-1.08111	-1.3942	-1.61814	-1.75734	-1.71325	0.579731	-0.0622791	-0.3022	-0.281383	-0.165983	0.00882945	SAG	SAG	Shared_SAG
1050	OS03G0431200	Similar to N-acetyl-glutamate synthase.	0	-2.1679	-3.22675	-3.08191	-3.22202	-3.41795	-0.483793	-2.006	-2.82605	-2.727	-3.02746	-3.37792	0.483793	-0.161892	-0.4007	-0.354907	-0.194561	-0.0400204	SAG	SAG	Shared_SAG
1051	OS03G0678400	Zinc finger, RING/FYVE/PHD-type domain containing protein.	0	-0.725489	-1.08924	-0.955123	-0.986913	-1.00815	0.0607541	-0.586257	-0.887412	-0.800457	-0.867831	-1.10844	-0.0607541	-0.139233	-0.201825	-0.154666	-0.119082	0.100287	SAG	SAG	Shared_SAG
1052	OS03G0694600	Hypothetical protein.	0	-0.820701	-1.24937	-1.19233	-1.20282	-1.39017	-0.06364	-0.919732	-1.33299	-1.19653	-1.23424	-1.16345	0.06364	0.0990307	0.0836229	0.00419592	0.0314163	-0.226725	SAG	SAG	Shared_SAG
1053	OS03G0724700	Similar to cDNA clone:002-104-C06, full insert sequence.	0	-0.912375	-1.34544	-1.34723	-1.5605	-1.58778	0.261745	-1.04598	-1.59927	-1.20642	-1.40262	-1.6892	-0.261745	0.133604	0.253834	-0.140807	-0.157873	0.101422	SAG	SAG	Shared_SAG
1054	OS03G0743200	Hypothetical conserved gene.	0	-0.797259	-1.19456	-1.36376	-1.45036	-1.34378	0.278851	-0.430388	-0.942177	-0.996867	-1.26935	-0.992477	-0.278851	-0.366871	-0.252382	-0.366894	-0.181007	-0.351303	SAG	SAG	Shared_SAG
1055	OS03G0775600	Similar to predicted protein.	0	-1.30403	-1.975	-1.817	-2.02087	-2.20696	-0.138889	-1.24426	-1.81226	-1.70321	-1.98944	-2.20687	0.138889	-0.059769	-0.162736	-0.113787	-0.0314305	-9.61854e-05	SAG	SAG	Shared_SAG
1056	OS03G0794300	Acyl-CoA N-acyltransferase domain containing protein.	0	-0.804111	-1.08982	-1.06223	-1.19265	-1.32834	-0.00912766	-0.783068	-1.24549	-0.986833	-1.03508	-1.19747	0.00912766	-0.0210439	0.155671	-0.0753982	-0.157577	-0.130873	SAG	SAG	Shared_SAG
1057	OS03G0823100	Major facilitator superfamily protein.	0	-1.28908	-1.88423	-1.77075	-1.89799	-1.78391	-0.129136	-1.23239	-1.70065	-1.50748	-1.74796	-1.96676	0.129136	-0.0566883	-0.183586	-0.263268	-0.150023	0.182851	SAG	SAG	Shared_SAG
1058	OS04G0164300	Ribosomal protein S12/S23 domain containing protein.	0	-0.991135	-1.47255	-1.34002	-1.44486	-1.50952	0.236631	-0.8384	-1.34191	-1.16543	-1.37498	-1.61481	-0.236631	-0.152734	-0.130639	-0.174595	-0.0698852	0.105293	SAG	SAG	Shared_SAG
1059	OS04G0309400	Conserved hypothetical protein.	0	-0.939933	-1.43352	-1.5449	-1.76318	-1.83758	0.00100656	-1.04337	-1.53882	-1.47006	-1.62043	-1.71821	-0.00100656	0.103433	0.105302	-0.0748385	-0.142743	-0.119377	SAG	SAG	Shared_SAG
1060	OS04G0387000	Hypothetical conserved gene.	0	-1.172	-1.83873	-1.72675	-1.81301	-1.82119	-0.31495	-1.16333	-1.62291	-1.47443	-1.61413	-1.86295	0.31495	-0.00867089	-0.215816	-0.252323	-0.198879	0.0417664	SAG	SAG	Shared_SAG
1061	OS04G0420600	Similar to H0525E10.2 protein.	0	-0.908357	-1.37415	-1.58451	-1.47458	-0.906655	-0.39267	-0.893711	-1.15404	-1.44169	-1.53129	-1.39127	0.39267	-0.0146452	-0.220106	-0.142819	0.0567036	0.484619	SAG	SAG	Shared_SAG
1062	OS04G0423600	SET domain containing protein.	0	-1.17444	-1.72519	-1.74449	-1.91676	-1.89346	-0.220168	-1.1447	-1.58803	-1.52965	-1.78666	-2.00631	0.220168	-0.0297466	-0.137157	-0.214834	-0.130101	0.112844	SAG	SAG	Shared_SAG
1063	OS04G0498400	Conserved hypothetical protein.	0	-0.775754	-1.19746	-1.04859	-1.21435	-1.2828	-0.114231	-0.848798	-1.15517	-1.02224	-1.14875	-1.1353	0.114231	0.0730436	-0.0422867	-0.026346	-0.0655998	-0.147505	SAG	SAG	Shared_SAG
1064	OS04G0507800	UbiE/COQ5 methyltransferase family protein.	0	-0.975415	-1.51249	-1.48793	-1.32159	-1.12546	-0.442	-1.00822	-1.32138	-1.30441	-1.48592	-1.28117	0.442	0.0328039	-0.19111	-0.183511	0.164336	0.155707	SAG	SAG	Shared_SAG
1065	OS04G0521800	Peptidase M20 family protein.	0	-0.573728	-0.902291	-0.800805	-1.00209	-0.983251	0.253934	-0.56918	-0.958445	-0.956221	-1.00371	-0.945261	-0.253934	-0.00454761	0.0561538	0.155417	0.00162695	-0.0379899	SAG	SAG	Shared_SAG
1066	OS04G0556600	Similar to OSIGBa0137D06.1 protein.	0	-1.30896	-2.11517	-2.4252	-2.70833	-2.85008	0.384912	-1.25735	-2.1879	-2.60699	-2.7465	-2.44515	-0.384912	-0.0516081	0.0727342	0.181787	0.0381745	-0.404937	SAG	SAG	Shared_SAG
1067	OS04G0616700	Hypothetical conserved gene.	0	-1.01907	-1.63137	-1.63871	-1.71054	-1.60124	0.11906	-0.872151	-1.45518	-1.64628	-1.8069	-1.62479	-0.11906	-0.146919	-0.176195	0.00757073	0.0963562	0.0235484	SAG	SAG	Shared_SAG
1068	OS04G0616800	Similar to H0525G02.13 protein.	0	-0.808308	-1.31475	-1.29005	-1.44764	-1.3614	0.243148	-0.610631	-1.11673	-1.25432	-1.39183	-1.45567	-0.243148	-0.197677	-0.198024	-0.0357334	-0.0558155	0.0942667	SAG	SAG	Shared_SAG
1069	OS04G0638800	Protein of unknown function DUF617, plant family protein.	0	-0.763042	-1.11232	-0.958003	-0.985126	-1.01376	0.167585	-0.697126	-1.14975	-1.02771	-1.05565	-1.03499	-0.167585	-0.0659162	0.0374288	0.0697034	0.0705258	0.0212282	SAG	SAG	Shared_SAG
1070	OS05G0214100	Similar to Kluyveromyces lactis strain NRRL Y-1140 chromosome F of strain NRRL Y- 1140 of Kluyveromyces lactis.	0	-2.35784	-3.45711	-3.04827	-3.30969	-3.50747	-0.0777852	-2.14932	-3.14629	-2.81511	-3.24556	-3.62957	0.0777852	-0.208524	-0.310821	-0.233152	-0.0641311	0.122091	SAG	SAG	Shared_SAG
1071	OS05G0267900	Conserved hypothetical protein.	0	-0.769743	-1.18168	-1.31156	-1.27368	-1.02573	-0.0192939	-0.583492	-0.921413	-0.941121	-0.983209	-1.26038	0.0192939	-0.186251	-0.260267	-0.370434	-0.290469	0.234651	SAG	SAG	Shared_SAG
1072	OS05G0390932	Hypothetical protein.	0	-1.10703	-1.82692	-2.06795	-1.98903	-2.07483	-0.0625599	-1.08464	-1.62288	-1.7501	-1.69999	-1.55644	0.0625599	-0.0223924	-0.20404	-0.317846	-0.289031	-0.518385	SAG	SAG	Shared_SAG
1073	OS05G0564800	Similar to 60S ribosomal protein L18A.	0	-0.542124	-0.842803	-1.04839	-1.10326	-0.984558	-0.0442453	-0.58033	-0.911947	-1.05203	-1.01098	-0.949015	0.0442453	0.0382059	0.0691447	0.00363365	-0.0922886	-0.0355431	SAG	SAG	Shared_SAG
1074	OS05G0585400	Similar to Protein ABIL1.	0	-1.14959	-1.80834	-2.07764	-2.1446	-1.82465	-0.525843	-1.2548	-1.6178	-1.85966	-1.89964	-1.68317	0.525843	0.105206	-0.190541	-0.217978	-0.244956	-0.14148	SAG	SAG	Shared_SAG
1075	OS06G0109300	Protein of unknown function DUF6, transmembrane domain containing protein.	0	-0.704796	-1.10506	-1.39456	-1.42908	-1.05721	-0.0465665	-0.379527	-0.732852	-1.11544	-1.24716	-0.882917	0.0465665	-0.325269	-0.372212	-0.279119	-0.181915	-0.174296	SAG	SAG	Shared_SAG
1076	OS06G0128300	Similar to Mitochondrial half-ABC transporter.	0	-1.02902	-1.50578	-1.39422	-1.46914	-1.39631	-0.523355	-1.12816	-1.49544	-1.5247	-1.732	-1.68633	0.523355	0.099147	-0.0103329	0.130475	0.262858	0.290022	SAG	SAG	Shared_SAG
1077	OS06G0143750	Hypothetical protein.	0	-1.46557	-2.15746	-2.1196	-2.07997	-1.84524	0.081051	-1.05719	-1.80038	-1.85909	-1.96102	-1.96119	-0.081051	-0.408379	-0.35708	-0.260513	-0.118947	0.115956	SAG	SAG	Shared_SAG
1078	OS06G0146100	NB-ARC domain containing protein.	0	-1.23602	-1.68181	-1.51037	-1.46037	-1.29145	-0.224221	-0.907335	-1.20876	-1.40267	-1.58568	-1.45809	0.224221	-0.328685	-0.473048	-0.107693	0.125314	0.166642	SAG	SAG	Shared_SAG
1079	OS06G0163200	Esterase/lipase/thioesterase domain containing protein.	0	-1.09581	-1.6583	-1.60373	-1.58109	-1.25712	-0.455044	-1.22255	-1.58037	-1.68046	-1.67314	-1.52972	0.455044	0.126743	-0.0779258	0.0767281	0.0920485	0.2726	SAG	SAG	Shared_SAG
1080	OS06G0184866	Pentatricopeptide repeat domain containing protein.	0	-2.01338	-3.2158	-2.91145	-2.98477	-2.98921	-0.279739	-1.99162	-2.95476	-2.67562	-2.83712	-2.9712	0.279739	-0.0217594	-0.261039	-0.235831	-0.14765	-0.0180138	SAG	SAG	Shared_SAG
1081	OS06G0184900	Transferase family protein.	0	-1.4376	-2.22972	-2.05604	-2.07486	-2.0426	-0.30237	-1.49916	-2.08186	-1.97682	-2.01958	-2.07473	0.30237	0.0615597	-0.147858	-0.0792244	-0.0552809	0.0321323	SAG	SAG	Shared_SAG
1082	OS06G0267500	Similar to NAM1 protein (Fragment).	0	-0.59536	-0.90592	-0.915349	-1.00376	-1.01854	0.0805162	-0.551933	-0.899449	-0.874697	-0.896705	-1.02646	-0.0805162	-0.0434278	-0.00647132	-0.0406517	-0.107053	0.00792155	SAG	SAG	Shared_SAG
1083	OS06G0271900	Hypothetical protein.	0	-0.745867	-1.09729	-0.981723	-0.987625	-0.809013	0.0128772	-0.609514	-0.921118	-1.03358	-1.22291	-1.13915	-0.0128772	-0.136353	-0.176174	0.0518561	0.235282	0.330138	SAG	SAG	Shared_SAG
1084	OS06G0348800	Transfactor-like protein.	0	-0.704483	-1.0879	-1.10097	-1.27476	-1.35692	0.0415289	-0.538449	-0.831965	-0.935119	-1.09304	-1.07692	-0.0415289	-0.166034	-0.255932	-0.165854	-0.181726	-0.280003	SAG	SAG	Shared_SAG
1085	OS06G0477600	Non-protein coding transcript.	0	-0.903317	-1.25657	-1.01896	-1.1446	-1.22955	-0.223831	-0.774956	-1.01616	-0.966091	-1.12839	-1.26059	0.223831	-0.128361	-0.240404	-0.052869	-0.0162026	0.0310373	SAG	SAG	Shared_SAG
1086	OS06G0557600	Hypothetical protein.	0	-1.01219	-1.51295	-1.44196	-1.50892	-1.40147	-0.0759526	-1.03157	-1.5543	-1.42059	-1.54008	-1.60359	0.0759526	0.019374	0.0413518	-0.0213683	0.0311537	0.202118	SAG	SAG	Shared_SAG
1087	OS06G0693200	Protein kinase, core domain containing protein.	0	-1.20773	-1.77343	-1.53685	-1.56421	-1.56755	-0.131085	-1.1867	-1.6938	-1.57644	-1.63766	-1.63288	0.131085	-0.0210272	-0.0796247	0.039594	0.0734546	0.0653349	SAG	SAG	Shared_SAG
1088	OS06G0698674	eIF4-gamma/eIF5/eIF2-epsilon domain containing protein.	0	-0.793174	-1.14705	-0.835373	-0.846234	-1.06603	0.426287	-0.613803	-1.08128	-0.693596	-0.833428	-1.14177	-0.426287	-0.17937	-0.0657736	-0.141778	-0.0128065	0.0757347	SAG	SAG	Shared_SAG
1089	OS06G0703800	Activator of Hsp90 ATPase, N-terminal domain containing protein.	0	-1.09041	-1.65838	-1.66985	-1.80509	-1.75184	0.0239205	-1.18083	-1.67842	-1.4773	-1.46485	-1.69742	-0.0239205	0.0904203	0.0200397	-0.192555	-0.340237	-0.0544256	SAG	SAG	Shared_SAG
1090	OS07G0227200	Conserved hypothetical protein.	0	-1.06484	-1.55833	-1.33992	-1.49311	-1.57545	-0.134739	-1.16259	-1.591	-1.35806	-1.59475	-1.94084	0.134739	0.0977485	0.0326697	0.01814	0.101648	0.365398	SAG	SAG	Shared_SAG
1091	OS07G0280200	AMP-dependent synthetase and ligase domain containing protein.	0	-1.13164	-1.80263	-2.10896	-2.30462	-2.111	-0.549976	-1.22221	-1.62097	-1.74813	-1.77434	-1.59068	0.549976	0.0905714	-0.181661	-0.360829	-0.530278	-0.520319	SAG	SAG	Shared_SAG
1092	OS07G0464001	Hypothetical gene.	0	-1.57194	-2.54995	-2.8372	-2.97659	-2.79327	0.0284972	-1.47913	-2.49266	-2.91743	-3.02084	-2.84051	-0.0284972	-0.0928114	-0.057284	0.0802203	0.0442504	0.0472459	SAG	SAG	Shared_SAG
1093	OS07G0495000	RmlC-like jelly roll fold domain containing protein.	0	-0.897682	-1.37345	-1.28539	-1.30901	-1.18236	0.127583	-0.722537	-1.17878	-1.17938	-1.05929	-0.957148	-0.127583	-0.175146	-0.194664	-0.106013	-0.249728	-0.225217	SAG	SAG	Shared_SAG
1094	OS07G0531900	Hypothetical conserved gene.	0	-0.712376	-1.09248	-1.14891	-1.01443	-0.765306	0.216402	-0.260273	-0.738301	-0.920073	-1.1758	-0.933726	-0.216402	-0.452103	-0.354179	-0.228841	0.161369	0.168421	SAG	SAG	Shared_SAG
1095	OS07G0539100	Glycoside hydrolase, family 17 protein.	0	-1.7001	-2.68235	-2.35976	-2.27834	-1.99718	-0.550871	-1.62476	-2.1839	-2.13719	-2.22157	-2.26515	0.550871	-0.0753352	-0.498445	-0.22257	-0.0567738	0.26797	SAG	SAG	Shared_SAG
1096	OS07G0546000	Similar to Isopentenyl pyrophosphate:dimethyllallyl pyrophosphate isomerase (EC 5.3.3.2) (Fragment).	0	-1.42309	-2.1566	-2.30091	-2.42259	-2.45172	-0.184562	-1.46382	-2.05371	-2.01381	-2.10059	-2.40416	0.184562	0.0407316	-0.102885	-0.287102	-0.321999	-0.0475597	SAG	SAG	Shared_SAG
1097	OS07G0618000	Conserved hypothetical protein.	0	-0.694928	-1.19989	-1.36224	-1.42032	-1.32693	-0.219262	-0.783629	-1.16413	-1.16918	-1.20617	-1.24867	0.219262	0.0887015	-0.0357637	-0.193062	-0.214158	-0.0782653	SAG	SAG	Shared_SAG
1098	OS07G0633200	Similar to SC35-like splicing factor SCL30a, 30a kD.	0	-1.29846	-1.85318	-1.67272	-1.87844	-2.03006	0.497542	-1.20294	-1.95706	-1.50135	-1.56904	-1.67314	-0.497542	-0.0955164	0.103883	-0.17137	-0.309399	-0.356923	SAG	SAG	Shared_SAG
1099	OS07G0691100	Similar to Pectin methylesterase 6 (Fragment).	0	-0.560808	-0.931648	-1.04892	-1.19021	-1.15969	0.0370516	-0.701913	-1.17227	-1.13686	-1.23722	-1.27515	-0.0370516	0.141105	0.240626	0.0879385	0.0470087	0.115458	SAG	SAG	Shared_SAG
1100	OS07G0695900	Homeodomain-related domain containing protein.	0	-0.746502	-1.06869	-0.914404	-1.18676	-1.35498	0.0319128	-0.797732	-1.17114	-1.17032	-1.25492	-1.2068	-0.0319128	0.0512295	0.102448	0.255918	0.0681558	-0.148172	SAG	SAG	Shared_SAG
1101	OS08G0378000	Conserved hypothetical protein.	0	-1.57265	-2.57252	-2.95602	-2.91392	-2.25972	0.196597	-1.49289	-2.49248	-2.68164	-2.92332	-2.45363	-0.196597	-0.0797554	-0.0800355	-0.274379	0.00939827	0.193919	SAG	SAG	Shared_SAG
1102	OS08G0389601	Non-protein coding transcript.	0	-0.823311	-1.08862	-0.967437	-1.01279	-0.998049	-0.0984016	-0.891633	-1.1659	-0.946183	-1.00841	-1.05666	0.0984016	0.0683219	0.077278	-0.021253	-0.00437322	0.0586096	SAG	SAG	Shared_SAG
1103	OS08G0485800	Barwin-related endoglucanase domain containing protein.	0	-0.94602	-1.57369	-2.03175	-2.131	-2.00013	0.0686794	-0.968688	-1.63203	-1.9476	-2.05171	-1.99478	-0.0686794	0.0226686	0.0583365	-0.0841577	-0.0792908	-0.00534872	SAG	SAG	Shared_SAG
1104	OS08G0500800	WLM domain containing protein.	0	-1.7557	-2.49054	-2.0531	-1.96445	-1.95037	0.0221996	-1.65578	-2.32391	-1.78129	-1.83548	-1.90009	-0.0221996	-0.0999202	-0.166624	-0.271811	-0.128966	-0.0502781	SAG	SAG	Shared_SAG
1105	OS08G0504400	Similar to uncharacterized enzyme involved in pigment biosynthesis.	0	-0.930942	-1.36848	-1.34727	-1.40257	-1.26962	-0.00474901	-0.69171	-1.00906	-1.01232	-1.20492	-1.24302	0.00474901	-0.239232	-0.359418	-0.334951	-0.197652	-0.0265996	SAG	SAG	Shared_SAG
1106	OS08G0561600	Protein of unknown function DUF966 family protein.	0	-0.918534	-1.41779	-1.65516	-1.65522	-1.2108	-0.325328	-0.985952	-1.28396	-1.45325	-1.63218	-1.6674	0.325328	0.0674185	-0.133832	-0.201906	-0.0230407	0.456607	SAG	SAG	Shared_SAG
1107	OS08G0566900	Mpv17/PMP22 family protein.	0	-0.496708	-0.807486	-1.05611	-1.16346	-1.20006	0.23066	-0.513865	-0.884351	-0.88202	-1.00075	-1.01983	-0.23066	0.0171579	0.0768651	-0.174092	-0.162704	-0.180235	SAG	SAG	Shared_SAG
1108	OS09G0255900	Protein of unknown function DUF247, plant family protein.	0	-0.998296	-1.58199	-1.55105	-1.62661	-1.8685	0.0452876	-1.02227	-1.52083	-1.4098	-1.63979	-1.80664	-0.0452876	0.0239768	-0.0611603	-0.141249	0.0131802	-0.0618557	SAG	SAG	Shared_SAG
1109	OS09G0268100	Similar to lectin-like receptor kinase 7.	0	-2.03784	-3.08747	-2.8554	-2.83054	-2.56096	0.133594	-1.8702	-2.75111	-2.39716	-2.47996	-2.46471	-0.133594	-0.167639	-0.336369	-0.458244	-0.350584	-0.0962566	SAG	SAG	Shared_SAG
1110	OS09G0346900	Conserved hypothetical protein.	0	-0.980743	-1.48691	-1.49731	-1.56973	-1.43064	-0.115757	-0.936411	-1.32478	-1.23758	-1.42524	-1.40786	0.115757	-0.0443322	-0.162131	-0.259735	-0.14449	-0.0227849	SAG	SAG	Shared_SAG
1111	OS09G0379900	Similar to Beta-glucan binding protein.	0	-0.773698	-1.18595	-1.24912	-1.10771	-1.02406	0.290423	-0.443521	-0.904068	-0.975177	-1.02913	-1.00467	-0.290423	-0.330177	-0.281884	-0.273942	-0.0785864	-0.019392	SAG	SAG	Shared_SAG
1112	OS09G0402300	Phosphatidylinositol-4-phosphate 5-kinase family protein.	0	-1.37846	-2.20861	-2.42167	-2.52457	-2.37782	-0.321387	-1.45087	-2.03606	-2.04738	-2.09823	-2.05049	0.321387	0.0724169	-0.17255	-0.374289	-0.426332	-0.327328	SAG	SAG	Shared_SAG
1113	OS09G0470000	Similar to Plastidic general dicarboxylate transporter.	0	-0.806552	-1.16879	-1.09799	-1.18866	-1.16527	0.0332787	-0.614099	-0.968966	-1.02613	-0.934792	-1.09441	-0.0332787	-0.192453	-0.19982	-0.0718588	-0.253864	-0.0708688	SAG	SAG	Shared_SAG
1114	OS09G0476000	Prefoldin domain containing protein.	0	-0.81184	-1.3172	-1.53741	-1.5612	-1.37519	-0.074983	-0.935838	-1.3588	-1.31944	-1.05698	-1.12418	0.074983	0.123998	0.0416008	-0.217974	-0.504221	-0.251006	SAG	SAG	Shared_SAG
1115	OS09G0482740	Protein of unknown function DUF1664 family protein.	0	-0.666834	-0.966515	-0.972013	-1.13779	-1.17811	0.323771	-0.766126	-1.19262	-0.877717	-0.894261	-0.903893	-0.323771	0.0992918	0.226109	-0.0942959	-0.243532	-0.274216	SAG	SAG	Shared_SAG
1116	OS09G0483400	Similar to Ubiquitin/ribosomal fusion protein (Fragment).	0	-1.72188	-2.61011	-2.50692	-2.6162	-2.46735	0.147991	-1.7615	-2.70593	-2.36532	-2.50207	-2.61291	-0.147991	0.0396203	0.0958239	-0.141603	-0.11413	0.145552	SAG	SAG	Shared_SAG
1117	OS09G0500100	Cyclin-like F-box domain containing protein.	0	-0.68378	-1.13078	-1.31059	-1.35561	-1.15151	-0.220641	-0.720578	-0.865127	-1.0403	-1.16721	-1.25741	0.220641	0.0367988	-0.265652	-0.270297	-0.188396	0.105899	SAG	SAG	Shared_SAG
1118	OS09G0517100	NB-ARC domain containing protein.	0	-0.712055	-1.03698	-0.850993	-0.850037	-0.865359	0.210512	-0.635943	-1.09714	-1.05362	-1.00638	-1.06657	-0.210512	-0.0761115	0.0601646	0.202629	0.156344	0.201211	SAG	SAG	Shared_SAG
1119	OS09G0518800	Conserved hypothetical protein.	0	-0.560731	-0.838149	-0.845387	-1.04321	-0.876949	0.237202	-0.507083	-0.812598	-0.692033	-0.784296	-0.815382	-0.237202	-0.0536484	-0.0255509	-0.153354	-0.258919	-0.061567	SAG	SAG	Shared_SAG
1120	OS09G0526800	NC domain containing protein.	0	-1.0855	-1.47661	-1.34784	-1.3157	-1.41264	0.0123392	-0.882035	-1.36812	-1.30408	-1.24282	-1.13983	-0.0123392	-0.203464	-0.108485	-0.0437632	-0.0728893	-0.27281	SAG	SAG	Shared_SAG
1121	OS09G0532900	Similar to Myb13 protein.	0	-0.945646	-1.3648	-1.34071	-1.44474	-1.1137	-0.331447	-0.988204	-1.3171	-1.37892	-1.47741	-1.41698	0.331447	0.0425582	-0.0476951	0.0382106	0.0326764	0.303279	SAG	SAG	Shared_SAG
1122	OS10G0155500	Similar to Aldose 1-epimerase-like protein.	0	-0.930909	-1.30043	-1.43745	-1.42751	-1.28982	0.211801	-0.529684	-1.1199	-1.29404	-1.36002	-1.20887	-0.211801	-0.401225	-0.180534	-0.143406	-0.0674853	-0.0809435	SAG	SAG	Shared_SAG
1123	OS10G0360600	Non-protein coding transcript.	0	-1.01537	-1.51426	-1.50947	-1.61705	-1.45717	-0.2436	-0.821102	-1.20738	-1.34851	-1.45987	-1.47589	0.2436	-0.194272	-0.306882	-0.160954	-0.157186	0.0187184	SAG	SAG	Shared_SAG
1124	OS10G0412600	Conserved hypothetical protein.	0	-0.786638	-1.08817	-0.969242	-1.07049	-1.01479	0.0430525	-0.61457	-0.917081	-0.782508	-1.17026	-1.09061	-0.0430525	-0.172069	-0.171087	-0.186733	0.0997656	0.0758144	SAG	SAG	Shared_SAG
1125	OS10G0493300	Hypothetical protein.	0	-0.792274	-1.22874	-1.33354	-1.49827	-1.51383	-0.0361905	-0.565213	-0.948019	-1.09043	-1.13755	-1.09411	0.0361905	-0.227061	-0.280719	-0.243108	-0.36072	-0.419719	SAG	SAG	Shared_SAG
1126	OS10G0509100	Similar to predicted protein.	0	-0.666139	-0.982868	-0.770068	-0.900793	-1.05325	0.192741	-0.712481	-1.06063	-0.751881	-0.87907	-0.947053	-0.192741	0.046342	0.0777626	-0.0181871	-0.0217227	-0.106198	SAG	SAG	Shared_SAG
1127	OS10G0561100	Similar to Quinone oxidoreductase.	0	-0.719858	-1.16639	-1.25968	-1.41562	-1.39885	-0.0289313	-0.935091	-1.33446	-1.32772	-1.48427	-1.55254	0.0289313	0.215233	0.168069	0.0680398	0.0686472	0.153696	SAG	SAG	Shared_SAG
1128	OS11G0238000	Similar to NB-ARC domain containing protein.	0	-0.852122	-1.38729	-1.52595	-1.60757	-1.68399	-0.0916011	-0.661549	-0.967903	-1.41746	-1.54172	-1.32464	0.0916011	-0.190573	-0.419385	-0.108491	-0.0658497	-0.359345	SAG	SAG	Shared_SAG
1129	OS11G0490300	Hypothetical conserved gene.	0	-0.892462	-1.36044	-1.5163	-1.75156	-1.78994	-0.0755168	-0.93967	-1.26112	-1.25015	-1.35167	-1.51038	0.0755168	0.0472078	-0.0993183	-0.26615	-0.399893	-0.279565	SAG	SAG	Shared_SAG
1130	OS11G0549680	Similar to Zinc knuckle family protein, expressed.	0	-0.520042	-0.855783	-0.867417	-1.01219	-0.975685	0.148524	-0.393467	-0.690286	-0.74224	-0.807252	-0.977639	-0.148524	-0.126575	-0.165496	-0.125178	-0.204935	0.00195417	SAG	SAG	Shared_SAG
1131	OS11G0625801	Non-protein coding transcript.	0	-2.07779	-3.30886	-3.73174	-3.64946	-3.18994	0.272998	-2.09723	-3.38658	-3.49059	-3.44556	-3.10812	-0.272998	0.0194354	0.0777223	-0.24115	-0.203898	-0.0818229	SAG	SAG	Shared_SAG
1132	OS11G0694100	Similar to Protein kinase domain containing protein, expressed.	0	-0.741475	-1.10668	-0.853077	-1.01349	-1.22047	0.374057	-0.750409	-1.23743	-1.02546	-1.17355	-1.40429	-0.374057	0.00893356	0.13075	0.172382	0.160061	0.183818	SAG	SAG	Shared_SAG
1133	OS12G0118200	Conserved hypothetical protein.	0	-0.860039	-1.26785	-1.27175	-1.28443	-1.17053	0.126509	-0.499608	-0.928771	-0.979834	-1.09896	-1.13648	-0.126509	-0.360432	-0.339082	-0.291914	-0.185473	-0.0340454	SAG	SAG	Shared_SAG
1134	OS12G0122100	Protein of unknown function DUF607 family protein.	0	-0.851551	-1.21254	-1.42935	-1.51022	-1.24098	-0.0253325	-0.537594	-0.926481	-1.03847	-1.27112	-1.12123	0.0253325	-0.313957	-0.286061	-0.390886	-0.239105	-0.119753	SAG	SAG	Shared_SAG
1135	OS12G0177500	Peptidase A1 domain containing protein.	0	-0.778628	-1.17133	-1.18383	-1.20362	-1.05148	-0.0217129	-0.627471	-0.974474	-0.989508	-1.18767	-0.947423	0.0217129	-0.151157	-0.196857	-0.194321	-0.0159567	-0.104061	SAG	SAG	Shared_SAG
1136	OS12G0550600	Hypothetical protein.	0	-1.147	-1.75645	-1.65287	-1.60361	-1.48124	0.134758	-0.856293	-1.31265	-1.37892	-1.48456	-1.49725	-0.134758	-0.290704	-0.443802	-0.273945	-0.119052	0.0160157	SAG	SAG	Shared_SAG
1137	OS12G0601200	Uridine kinase family protein.	0	-0.901638	-1.30976	-1.22918	-1.29153	-1.31335	0.163817	-0.667813	-1.08061	-1.02736	-1.15298	-1.22685	-0.163817	-0.233825	-0.229156	-0.201816	-0.138546	-0.086504	SAG	SAG	Shared_SAG
1138	OS12G0630100	Similar to Thaumatin-like protein precursor.	0	-1.58767	-2.5025	-2.48943	-2.53092	-2.46027	0.454084	-1.0581	-2.13092	-2.3136	-2.46156	-2.49513	-0.454084	-0.52957	-0.371582	-0.175832	-0.069356	0.0348594	SAG	SAG	Shared_SAG
1139	OS01G0142200	Kinase binding protein CGI-121 domain containing protein.	0	-1.01094	-1.50778	-1.56431	-1.7102	-1.77413	-0.499592	-1.11349	-1.46152	-1.54936	-1.89694	-2.26392	0.499592	0.102549	-0.046266	-0.0149524	0.18674	0.489787	SAG	SAG	Shared_SAG
1140	OS01G0154950	Hypothetical gene.	0	-1.26272	-1.78322	-1.57002	-2.04399	-2.41984	-0.00441879	-1.08077	-1.7316	-1.95746	-2.4128	-2.43888	0.00441879	-0.181943	-0.0516202	0.387434	0.368817	0.0190374	SAG	SAG	Shared_SAG
1141	OS01G0191900	Similar to Blind.	0	-0.399575	-0.757699	-1.15751	-1.29866	-1.30885	0.019889	-0.602322	-1.07844	-1.09247	-1.17226	-1.30169	-0.019889	0.202747	0.320744	-0.0650447	-0.1264	-0.00715991	SAG	SAG	Shared_SAG
1142	OS01G0259300	Non-protein coding transcript.	0	-1.07508	-1.74438	-1.96345	-2.29713	-2.45615	-0.209805	-1.58664	-2.27811	-2.28631	-2.47279	-2.50519	0.209805	0.511564	0.53373	0.322853	0.175665	0.0490389	SAG	SAG	Shared_SAG
1143	OS01G0349800	Similar to Cytochrome P450.	0	-1.07347	-1.71596	-1.86285	-2.07176	-2.16925	-0.424745	-1.1142	-1.59031	-1.7821	-2.05702	-2.29799	0.424745	0.0407388	-0.125647	-0.0807418	-0.0147479	0.128744	SAG	SAG	Shared_SAG
1144	OS01G0364400	Protein kinase, catalytic domain domain containing protein.	0	-0.789258	-1.22516	-1.23487	-1.37014	-1.45859	-0.312019	-0.919857	-1.26315	-1.30273	-1.5588	-1.82595	0.312019	0.130599	0.0379874	0.0678664	0.188661	0.367364	SAG	SAG	Shared_SAG
1145	OS01G0391100	Hypothetical gene.	0	-0.828902	-1.1732	-1.27839	-1.56734	-1.7626	-0.396324	-0.991642	-1.26577	-1.25472	-1.56745	-1.91038	0.396324	0.16274	0.0925683	-0.0236727	0.00010578	0.147774	SAG	SAG	Shared_SAG
1146	OS01G0581800	Hypothetical conserved gene.	0	-0.145682	-0.628435	-1.30186	-1.64028	-1.93941	-0.220305	-0.600326	-0.897922	-1.22564	-1.62259	-1.48885	0.220305	0.454644	0.269487	-0.0762213	-0.0176934	-0.450562	SAG	SAG	Shared_SAG
1147	OS01G0798800	Protein of unknown function DUF594 family protein.	0	-0.363706	-0.741771	-0.949029	-1.1245	-1.34815	-0.307103	-0.739498	-1.04011	-1.25858	-1.33305	-1.3296	0.307103	0.375792	0.298336	0.309555	0.208542	-0.0185519	SAG	SAG	Shared_SAG
1148	OS01G0802100	Similar to 4-diphosphocytidyl-2-C-methyl-D-erythritol kinase, chloroplast precursor (EC 2.7.1.148) (CMK) (4-(cytidine-5'-diphospho)-2-C-methyl- D-erythritol kinase) (CDPMEK).	0	-0.676659	-1.16732	-1.46191	-1.65303	-1.65054	-0.42478	-0.85803	-1.17111	-1.39847	-1.62256	-1.76069	0.42478	0.18137	0.0037884	-0.0634342	-0.0304763	0.11015	SAG	SAG	Shared_SAG
1149	OS02G0128200	Similar to Transcription factor HBP-1a (Histone-specific transcription factor HBP1).	0	-0.643148	-0.992085	-1.064	-1.23783	-1.34946	-0.321866	-0.696652	-0.895812	-0.954377	-1.22462	-1.52354	0.321866	0.0535039	-0.0962737	-0.109621	-0.0132103	0.174085	SAG	SAG	Shared_SAG
1150	OS02G0149900	Putative homeobox-leucine zipper protein HOX26.	0	-0.822689	-1.37533	-1.73272	-1.84627	-1.57747	-0.299046	-0.813195	-1.25316	-1.78394	-1.84948	-1.90179	0.299046	-0.00949314	-0.122176	0.0512208	0.0032115	0.324321	SAG	SAG	Shared_SAG
1151	OS02G0158100	EF hand domain containing protein.	0	-0.595243	-1.31592	-2.39113	-2.74033	-2.39753	-0.0172528	-0.863391	-1.56318	-2.2329	-2.36833	-2.06366	0.0172528	0.268148	0.247261	-0.158236	-0.372005	-0.333867	SAG	SAG	Shared_SAG
1152	OS02G0271900	Myb transcription factor domain containing protein.	0	-0.534726	-0.828683	-0.85519	-1.04578	-1.08742	-0.159013	-0.772389	-0.976953	-0.965666	-1.11895	-1.23137	0.159013	0.237663	0.14827	0.110475	0.0731624	0.143947	SAG	SAG	Shared_SAG
1153	OS02G0291000	Calcineurin B (Fragment).	0	-0.91229	-1.34845	-1.27301	-1.39357	-1.4893	-0.513917	-1.03652	-1.26827	-1.34615	-1.4781	-1.53133	0.513917	0.124228	-0.0801764	0.0731405	0.0845306	0.0420347	SAG	SAG	Shared_SAG
1154	OS02G0515200	BAR domain containing protein.	0	-0.731613	-1.15957	-1.28919	-1.46436	-1.48822	-0.559323	-1.08226	-1.33205	-1.30742	-1.56661	-1.55913	0.559323	0.350646	0.172484	0.0182267	0.102252	0.0709068	SAG	SAG	Shared_SAG
1155	OS02G0555700	Similar to Chaperone protein dnaJ 10 (AtJ10) (AtDjC10).	0	-1.2053	-1.92259	-2.34045	-2.58066	-2.54681	-0.514032	-1.71072	-2.36486	-2.6035	-2.8814	-2.8033	0.514032	0.505421	0.442273	0.263052	0.300743	0.25649	SAG	SAG	Shared_SAG
1156	OS02G0569000	Cytochrome P450 family protein.	0	-0.4205	-0.784546	-1.32879	-1.57951	-1.82968	-0.184958	-0.899739	-1.32134	-1.34625	-1.39009	-1.38047	0.184958	0.479239	0.536795	0.0174623	-0.189418	-0.449206	SAG	SAG	Shared_SAG
1157	OS02G0569400	Cytochrome P450 family protein.	0	-0.455389	-0.935994	-1.57578	-1.7595	-1.70235	-0.348928	-0.939613	-1.21543	-1.26974	-1.37725	-1.53709	0.348928	0.484224	0.279435	-0.306041	-0.382257	-0.165261	SAG	SAG	Shared_SAG
1158	OS02G0571100	Terpenoid synthase domain containing protein.	0	-0.967016	-1.70873	-2.37311	-2.71012	-2.88561	-0.47473	-1.16902	-1.71943	-2.00726	-2.25215	-2.57392	0.47473	0.202007	0.0107085	-0.365848	-0.457977	-0.31169	SAG	SAG	Shared_SAG
1159	OS02G0632900	Conserved hypothetical protein.	0	-0.359711	-0.698017	-1.08956	-1.23127	-1.26545	-0.29756	-0.710955	-1.06522	-1.52687	-1.70999	-1.53643	0.29756	0.351244	0.367199	0.437309	0.478718	0.270977	SAG	SAG	Shared_SAG
1160	OS02G0639100	Similar to H0801D08.12 protein.	0	-1.48066	-2.31402	-2.32212	-2.64105	-2.8754	-0.335402	-1.36955	-2.05698	-2.30858	-2.7752	-2.81099	0.335402	-0.111105	-0.257043	-0.0135416	0.134151	-0.0644124	SAG	SAG	Shared_SAG
1161	OS02G0640800	Similar to Carbonyl reductase 1.	0	-0.420059	-0.71991	-0.949004	-1.19772	-1.28385	-0.359694	-0.544276	-0.683926	-0.931945	-1.16039	-1.38898	0.359694	0.124217	-0.0359835	-0.0170582	-0.0373272	0.105138	SAG	SAG	Shared_SAG
1162	OS02G0646500	Aldehyde dehydrogenase domain containing protein.	0	-1.2147	-2.06013	-2.63835	-3.29031	-3.61368	-0.493289	-1.46096	-2.23791	-3.21041	-3.68143	-3.98543	0.493289	0.246257	0.177786	0.572059	0.391115	0.371748	SAG	SAG	Shared_SAG
1163	OS02G0777800	Protein kinase, catalytic domain domain containing protein.	0	-0.962189	-1.74895	-1.92164	-2.37166	-2.7021	-0.415555	-1.11229	-1.58832	-1.8887	-2.20843	-2.50488	0.415555	0.150099	-0.160632	-0.0329413	-0.16323	-0.197224	SAG	SAG	Shared_SAG
1164	OS03G0133500	Similar to Adenosine monophosphate binding protein 1 AMPBP1.	0	-0.75252	-1.23804	-1.34632	-1.53237	-1.52837	-0.225978	-0.837618	-1.25184	-1.45377	-1.35027	-1.69327	0.225978	0.0850982	0.0138017	0.107451	-0.182104	0.164905	SAG	SAG	Shared_SAG
1165	OS03G0304800	Lg106-like family protein.	0	-0.920692	-1.56199	-1.85415	-2.07335	-2.06317	-0.506657	-1.09215	-1.36738	-1.52781	-1.85687	-2.23993	0.506657	0.171463	-0.194604	-0.326336	-0.216481	0.176761	SAG	SAG	Shared_SAG
1166	OS03G0578500	Hypothetical conserved gene.	0	-0.518998	-0.899112	-1.30821	-1.51084	-1.59882	-0.346332	-0.953769	-1.33427	-1.48037	-1.62012	-1.58588	0.346332	0.434771	0.435159	0.172158	0.109276	-0.0129437	SAG	SAG	Shared_SAG
1167	OS03G0665200	Protein of unknown function DUF581 family protein.	0	-0.434034	-0.859522	-1.46989	-1.95897	-2.34516	-0.324582	-0.96967	-1.40165	-1.67668	-2.00138	-2.01261	0.324582	0.535635	0.542125	0.206788	0.0424121	-0.332554	SAG	SAG	Shared_SAG
1168	OS03G0667500	Similar to Metal transport protein.	0	-0.580644	-1.07619	-1.58623	-1.87076	-1.88579	-0.431666	-1.14896	-1.58814	-1.6509	-1.8004	-1.9275	0.431666	0.568312	0.511952	0.0646649	-0.0703545	0.0417061	SAG	SAG	Shared_SAG
1169	OS03G0686700	Conserved hypothetical protein.	0	-0.259213	-0.577396	-0.774838	-1.00311	-0.981158	-0.386095	-0.643655	-0.858846	-0.976827	-1.48262	-1.04983	0.386095	0.384443	0.28145	0.201989	0.479505	0.0686723	SAG	SAG	Shared_SAG
1170	OS03G0717700	Histidine kinase, Cytokinin signaling	0	-0.779096	-1.21473	-1.30968	-1.4273	-1.39329	-0.294854	-0.814589	-1.22997	-1.4171	-1.39508	-1.48923	0.294854	0.0354924	0.0152414	0.107425	-0.032228	0.0959365	SAG	SAG	Shared_SAG
1171	OS03G0751100	Similar to Isp4 protein-like.	0	-0.513331	-0.862251	-1.09182	-1.42929	-1.73028	-0.206932	-0.655179	-1.04995	-1.1137	-1.2756	-1.52459	0.206932	0.141848	0.187703	0.0218859	-0.153692	-0.205695	SAG	SAG	Shared_SAG
1172	OS03G0784000	Similar to deoxyribodipyrimidine photolyase.	0	-0.855149	-1.24647	-1.12203	-1.38779	-1.68841	-0.389613	-0.86768	-1.17266	-1.30263	-1.61044	-1.9135	0.389613	0.0125311	-0.0738128	0.1806	0.222656	0.225095	SAG	SAG	Shared_SAG
1173	OS03G0798500	Similar to WRKY DNA binding domain containing protein, expressed.	0	-0.582013	-0.815157	-0.7617	-0.854579	-1.12503	-0.140219	-0.507216	-0.77118	-0.991988	-1.14672	-1.22119	0.140219	-0.074797	-0.0439768	0.230288	0.292139	0.0961622	SAG	SAG	Shared_SAG
1174	OS03G0847600	Similar to GAMYB-binding protein.	0	-0.777892	-1.21682	-1.22539	-1.53922	-1.8076	-0.288277	-0.992743	-1.40623	-1.51795	-1.94684	-2.06863	0.288277	0.21485	0.189407	0.292555	0.407624	0.261028	SAG	SAG	Shared_SAG
1175	OS03G0850800	Similar to transferase, transferring glycosyl groups.	0	-0.787164	-1.37587	-1.65097	-2.07242	-1.93452	-0.364435	-1.31804	-1.85398	-1.84002	-1.91031	-1.85712	0.364435	0.530875	0.478113	0.189053	-0.162103	-0.0774015	SAG	SAG	Shared_SAG
1176	OS04G0224600	Phosphoglycerate mutase domain containing protein.	0	-0.804454	-1.25527	-1.21234	-1.50579	-1.86202	-0.180473	-0.817119	-1.18103	-1.36604	-1.55138	-1.72946	0.180473	0.0126659	-0.0742385	0.153697	0.0455828	-0.132553	SAG	SAG	Shared_SAG
1177	OS04G0231800	Conserved hypothetical protein.	0	-0.726934	-1.27503	-1.71878	-2.02095	-2.11168	-0.498394	-1.22204	-1.61249	-1.85496	-2.00644	-2.01219	0.498394	0.495107	0.337465	0.136188	-0.01451	-0.0994907	SAG	SAG	Shared_SAG
1178	OS04G0394766	Non-protein coding transcript.	0	-1.03928	-1.77386	-2.33093	-2.86342	-2.79165	-0.564542	-1.17023	-1.65488	-2.19707	-2.63828	-2.83354	0.564542	0.130957	-0.118982	-0.133865	-0.225132	0.0418901	SAG	SAG	Shared_SAG
1179	OS04G0400000	Similar to OSIGBa0113L04.2 protein.	0	-1.0679	-1.78559	-2.38511	-2.71248	-2.63586	-0.369763	-1.3229	-1.98813	-2.36164	-2.53096	-2.28751	0.369763	0.254996	0.202539	-0.023472	-0.181518	-0.348343	SAG	SAG	Shared_SAG
1180	OS04G0411800	Similar to H0717B12.5 protein.	0	-0.580409	-0.952898	-1.25172	-1.47121	-1.38208	-0.367259	-1.04666	-1.44454	-1.5567	-1.50734	-1.3944	0.367259	0.466251	0.491639	0.304983	0.0361299	0.0123219	SAG	SAG	Shared_SAG
1181	OS04G0457500	Similar to H0523F07.13 protein.	0	-0.871323	-1.34838	-1.54931	-1.93997	-2.02793	-0.509627	-1.05027	-1.3503	-1.51388	-1.66296	-1.73399	0.509627	0.178951	0.00191493	-0.0354313	-0.277011	-0.293944	SAG	SAG	Shared_SAG
1182	OS04G0463400	Protein of unknown function DUF125, transmembrane family protein.	0	-0.55251	-0.85151	-1.06041	-1.37682	-1.50689	-0.224666	-0.851798	-1.30993	-1.4437	-1.51593	-1.6368	0.224666	0.299288	0.458422	0.383288	0.139112	0.129908	SAG	SAG	Shared_SAG
1183	OS04G0603000	Similar to OSIGBa0118P15.1 protein.	0	-0.48612	-0.84106	-1.06669	-1.32752	-1.53952	-0.39282	-0.899921	-1.18558	-1.25472	-1.49782	-1.73642	0.39282	0.413802	0.34452	0.188023	0.1703	0.196905	SAG	SAG	Shared_SAG
1184	OS04G0624600	Similar to Starch synthase DULL1 (Fragment).	0	-0.893135	-1.22705	-1.02885	-1.29731	-1.52477	-0.568805	-1.02201	-1.21699	-1.27952	-1.62334	-1.98259	0.568805	0.128875	-0.0100615	0.250671	0.326037	0.457825	SAG	SAG	Shared_SAG
1185	OS04G0633200	Similar to H0613A10.1 protein.	0	-0.616534	-1.01212	-1.25537	-1.40941	-1.39723	-0.221382	-0.654272	-1.01507	-1.32258	-1.41803	-1.51155	0.221382	0.0377387	0.0029544	0.0672138	0.00861871	0.114314	SAG	SAG	Shared_SAG
1186	OS04G0633600	Similar to H0613A10.6 protein.	0	-0.412804	-0.690799	-0.973959	-1.17278	-1.18881	-0.478646	-0.803798	-1.08865	-1.45549	-1.54555	-1.48728	0.478646	0.390994	0.397854	0.48153	0.372771	0.298466	SAG	SAG	Shared_SAG
1187	OS05G0127500	Similar to Leucoanthocyanidin dioxygenase-like protein.	0	-0.915358	-1.47416	-1.77794	-2.06046	-1.96022	-0.4388	-1.30378	-1.75143	-1.79758	-1.90368	-1.70158	0.4388	0.388422	0.277266	0.0196424	-0.156789	-0.258641	SAG	SAG	Shared_SAG
1188	OS05G0171300	Similar to Plastidial ADP-glucose transporter.	0	-0.826432	-1.24243	-1.38446	-1.70949	-1.8769	-0.300791	-1.04749	-1.45904	-1.49955	-1.71979	-1.9107	0.300791	0.221054	0.216609	0.115087	0.0102924	0.0337995	SAG	SAG	Shared_SAG
1189	OS05G0269000	Hypothetical conserved gene.	0	-0.695659	-1.10069	-1.23696	-1.47877	-1.6561	-0.0295777	-0.754662	-1.10453	-1.05163	-1.53397	-1.66318	0.0295777	0.0590036	0.00384062	-0.185333	0.0552013	0.00708052	SAG	SAG	Shared_SAG
1190	OS05G0358400	Butirosin biosynthesis, BtrG-like domain containing protein.	0	-0.664876	-1.07606	-0.995406	-1.28652	-1.79679	-0.572901	-1.13943	-1.36785	-1.30525	-1.55134	-1.69525	0.572901	0.47455	0.29179	0.309842	0.264819	-0.101539	SAG	SAG	Shared_SAG
1191	OS05G0548900	Similar to Phosphoethanolamine methyltransferase.	0	-0.82218	-1.53219	-2.28932	-2.69572	-2.8897	0.110805	-0.72525	-1.44215	-2.0687	-2.40647	-2.63818	-0.110805	-0.0969302	-0.0900414	-0.220611	-0.289251	-0.251511	SAG	SAG	Shared_SAG
1192	OS05G0568800	Protein of unknown function DUF1645 family protein.	0	-0.604754	-1.15386	-1.75238	-1.95149	-2.01016	0.0674336	-0.985754	-1.71824	-1.96932	-2.01899	-1.91436	-0.0674336	0.380999	0.564375	0.216937	0.0675024	-0.0957966	SAG	SAG	Shared_SAG
1193	OS06G0167200	Similar to RING-H2 finger protein ATL1R (RING-H2 finger protein ATL8).	0	-0.741011	-1.35247	-1.54186	-1.90708	-2.06568	-0.552358	-1.0403	-1.65914	-1.89991	-2.19283	-2.35623	0.552358	0.299291	0.306677	0.358046	0.285753	0.290552	SAG	SAG	Shared_SAG
1194	OS06G0569500	Similar to Ent-kaurene oxidase 1 (Fragment).	0	-0.552651	-1.15198	-1.91946	-2.24253	-2.27197	-0.473885	-0.966569	-1.42448	-1.90575	-2.1303	-2.40625	0.473885	0.413918	0.272497	-0.0137061	-0.112222	0.134276	SAG	SAG	Shared_SAG
1195	OS06G0606800	Targeting for Xklp2 family protein.	0	-0.593524	-1.04369	-1.46854	-1.71683	-1.80264	-0.0835333	-0.756964	-1.21199	-1.38057	-1.51601	-1.53331	0.0835333	0.16344	0.168307	-0.0879755	-0.200821	-0.26933	SAG	SAG	Shared_SAG
1196	OS06G0640201	Hypothetical gene.	0	-0.690128	-1.15088	-1.36833	-1.52402	-1.72641	-0.339558	-0.82465	-1.13672	-1.15284	-1.32537	-1.6083	0.339558	0.134522	-0.0141598	-0.215489	-0.198644	-0.118112	SAG	SAG	Shared_SAG
1197	OS06G0676700	Similar to High pI alpha-glucosidase.	0	-0.772784	-1.35028	-1.49936	-1.96366	-2.20035	-0.239453	-1.15549	-1.82578	-1.95523	-2.10814	-2.15269	0.239453	0.382708	0.475497	0.455872	0.144475	-0.0476529	SAG	SAG	Shared_SAG
1198	OS06G0684000	Similar to FAD-dependent pyridine nucleotide-disulphide oxidoreductase; Calcium-binding EF-hand.	0	-0.64694	-0.999557	-0.993994	-1.37362	-1.56941	-0.159913	-0.736759	-1.00844	-1.00072	-1.28331	-1.57553	0.159913	0.0898195	0.00888666	0.00672178	-0.09031	0.00612231	SAG	SAG	Shared_SAG
1199	OS06G0694400	Conserved hypothetical protein.	0	-0.814758	-1.23344	-1.45023	-1.60105	-1.55517	-0.270159	-0.805851	-1.19135	-1.28205	-1.44636	-1.62957	0.270159	-0.00890695	-0.0420906	-0.168187	-0.154689	0.0744094	SAG	SAG	Shared_SAG
1200	OS06G0695500	Similar to Peroxidase 16 precursor (EC 1.11.1.7) (Atperox P16) (ATP22a).	0	-0.316209	-0.882058	-1.54505	-1.6707	-1.72268	-0.251985	-0.887233	-1.22328	-1.16484	-1.46536	-1.94908	0.251985	0.571024	0.341221	-0.380208	-0.205331	0.226396	SAG	SAG	Shared_SAG
1201	OS07G0130450	Hypothetical protein.	0	-0.720688	-1.16341	-1.24267	-1.40317	-1.63633	-0.288686	-0.919208	-1.2153	-1.18512	-1.39819	-1.59326	0.288686	0.19852	0.051889	-0.0575556	-0.00497671	-0.0430746	SAG	SAG	Shared_SAG
1202	OS07G0190000	Similar to 1-deoxy-D-xylulose 5-phosphate synthase 2 precursor.	0	-0.655383	-1.2809	-1.94247	-2.28245	-2.37003	-0.271832	-0.772004	-1.22158	-1.69652	-1.91781	-2.01563	0.271832	0.116621	-0.0593194	-0.245948	-0.364644	-0.354397	SAG	SAG	Shared_SAG
1203	OS07G0230600	Hypothetical conserved gene.	0	-0.658193	-0.971448	-1.04619	-1.30849	-1.16096	0.0628476	-0.865122	-1.25279	-1.2808	-1.40422	-1.52925	-0.0628476	0.206929	0.281345	0.234612	0.0957237	0.368284	SAG	SAG	Shared_SAG
1204	OS07G0629000	Similar to P-type R2R3 Myb protein (Fragment).	0	-0.913644	-1.3643	-1.53282	-1.76341	-1.74325	-0.497745	-1.03483	-1.45506	-1.55068	-1.608	-1.86222	0.497745	0.121187	0.0907515	0.0178593	-0.155412	0.11897	SAG	SAG	Shared_SAG
1205	OS07G0663800	Similar to Oxidoreductase, short chain dehydrogenase/reductase family protein, expressed.	0	-0.975544	-1.81798	-2.57695	-2.96221	-2.95911	0.151784	-1.13674	-2.0598	-2.5604	-2.83197	-2.67087	-0.151784	0.161196	0.241819	-0.0165496	-0.130244	-0.288234	SAG	SAG	Shared_SAG
1206	OS07G0674100	Hypothetical conserved gene.	0	-0.497657	-1.07658	-1.66756	-2.13145	-2.48945	-0.534603	-0.982933	-1.55227	-2.0042	-2.21216	-2.39437	0.534603	0.485276	0.475686	0.336641	0.080707	-0.0950731	SAG	SAG	Shared_SAG
1207	OS07G0691200	Similar to D-alanine--D-alanine ligase B (EC 6.3.2.4) (D-alanylalanine synthetase B) (D-Ala-D-Ala ligase B).	0	-0.958738	-1.44801	-1.78128	-1.82814	-1.51405	-0.512656	-0.869717	-1.23299	-1.74867	-1.89828	-1.76605	0.512656	-0.0890211	-0.215019	-0.0326046	0.0701329	0.252002	SAG	SAG	Shared_SAG
1208	OS08G0103000	Similar to serine/threonine-protein kinase CTR1.	0	-0.880604	-1.44726	-1.56272	-1.83436	-2.07907	-0.550324	-1.08003	-1.42859	-1.44185	-1.71471	-2.00044	0.550324	0.199423	-0.0186742	-0.120872	-0.119652	-0.0786351	SAG	SAG	Shared_SAG
1209	OS08G0167800	Similar to Sesquiterpene synthase.	0	-0.919295	-1.38479	-1.78387	-2.0421	-1.87432	-0.22694	-0.695458	-1.59849	-1.99344	-2.36709	-1.85333	0.22694	-0.223837	0.2137	0.209571	0.324991	-0.0209924	SAG	SAG	Shared_SAG
1210	OS08G0389700	Conserved hypothetical protein.	0	-1.45417	-2.01677	-1.94772	-2.20966	-2.42388	-0.537252	-1.67574	-2.2289	-2.18661	-2.42442	-2.61561	0.537252	0.221567	0.212129	0.238893	0.214768	0.191738	SAG	SAG	Shared_SAG
1211	OS08G0532600	Similar to Peroxidase (Fragment).	0	-0.997231	-1.48187	-1.48843	-1.65181	-1.73308	-0.251493	-1.23507	-1.7437	-1.86372	-2.09168	-2.1285	0.251493	0.237844	0.261825	0.375285	0.439865	0.395418	SAG	SAG	Shared_SAG
1212	OS08G0547500	Kinesin, motor domain domain containing protein.	0	-0.544636	-0.852459	-1.08459	-1.06576	-0.806326	-0.364687	-0.792793	-1.07679	-1.38929	-1.46673	-1.32033	0.364687	0.248157	0.224329	0.3047	0.40097	0.514005	SAG	SAG	Shared_SAG
1213	OS08G0558200	Thioredoxin fold domain containing protein.	0	-0.595841	-1.00923	-1.13938	-1.54488	-1.81549	-0.336559	-0.965547	-1.29259	-1.31992	-1.67464	-1.96487	0.336559	0.369706	0.283359	0.180541	0.129756	0.149375	SAG	SAG	Shared_SAG
1214	OS09G0345300	Similar to Receptor-like serine/threonine kinase.	0	-0.501523	-0.990498	-1.43304	-1.76832	-1.90964	0.00996664	-0.548984	-1.03359	-1.474	-1.87497	-1.89734	-0.00996664	0.0474609	0.0430932	0.0409608	0.10665	-0.0122978	SAG	SAG	Shared_SAG
1215	OS09G0471500	Conserved hypothetical protein.	0	-0.723026	-1.10987	-1.1559	-1.32568	-1.42732	-0.284082	-0.705865	-1.16517	-1.27372	-1.53364	-1.41864	0.284082	-0.0171614	0.055297	0.117821	0.207956	-0.008687	SAG	SAG	Shared_SAG
1216	OS09G0491820	NAD(P)-binding domain containing protein.	0	-0.910318	-1.49459	-1.72669	-2.04446	-2.29771	-0.335435	-1.06216	-1.42437	-1.49387	-1.71815	-2.24239	0.335435	0.151845	-0.0702164	-0.23282	-0.326311	-0.055317	SAG	SAG	Shared_SAG
1217	OS10G0100300	NAD(P)-binding domain containing protein.	0	-0.768397	-1.21378	-1.34153	-1.62232	-1.82594	-0.489925	-1.04091	-1.41717	-1.76988	-1.98054	-1.81166	0.489925	0.272511	0.203391	0.428344	0.35822	-0.0142794	SAG	SAG	Shared_SAG
1218	OS10G0136500	Similar to SRK5 protein (Fragment).	0	-0.648766	-1.07135	-1.23072	-1.59764	-1.92953	-0.224697	-0.903312	-1.38475	-1.80475	-1.96166	-2.25401	0.224697	0.254546	0.313395	0.574029	0.364014	0.324476	SAG	SAG	Shared_SAG
1219	OS10G0144700	Cytochrome P450 domain containing protein.	0	-0.146348	-0.349458	-1.31844	-1.44318	-1.05782	0.307115	-0.0267517	-0.415183	-1.09862	-1.16136	-0.742075	-0.307115	-0.119596	0.0657248	-0.219828	-0.28182	-0.315749	SAG	SAG	Shared_SAG
1220	OS10G0457500	Similar to Yeast ham (Hydroxylaminopurine sensitivity) related protein 1 (HAM-1- like protein).	0	-0.609082	-0.981437	-1.26169	-1.54414	-1.61393	-0.286399	-0.903286	-1.27008	-1.44359	-1.71815	-1.97721	0.286399	0.294204	0.288647	0.181892	0.174016	0.363277	SAG	SAG	Shared_SAG
1221	OS10G0492300	Similar to IAP100.	0	-0.776102	-1.19793	-1.30413	-1.60322	-1.8407	-0.352134	-0.980261	-1.26117	-1.25959	-1.53191	-1.81637	0.352134	0.204158	0.0632408	-0.0445371	-0.071313	-0.024329	SAG	SAG	Shared_SAG
1222	OS10G0492800	Similar to Ser/Thr protein phosphatase family.	0	-0.719268	-1.12913	-1.20578	-1.44553	-1.66992	-0.259605	-0.907119	-1.25013	-1.21352	-1.40015	-1.71048	0.259605	0.187851	0.120995	0.00773761	-0.0453816	0.0405619	SAG	SAG	Shared_SAG
1223	OS10G0520900	Hypothetical conserved gene.	0	-0.574734	-0.964291	-1.30497	-1.64843	-1.72919	-0.136027	-0.956134	-1.46321	-1.68582	-1.59128	-1.8235	0.136027	0.3814	0.498917	0.380847	-0.0571487	0.0943045	SAG	SAG	Shared_SAG
1224	OS11G0118400	Hypothetical protein.	0	-1.00027	-1.54374	-1.90338	-1.96494	-2.37333	-0.499353	-1.22056	-1.76382	-1.91568	-2.09094	-2.17749	0.499353	0.220297	0.220086	0.0122979	0.125997	-0.195832	SAG	SAG	Shared_SAG
1225	OS11G0220300	Similar to NB-ARC domain containing protein, expressed.	0	-1.32672	-2.15759	-2.57024	-2.85502	-2.7904	-0.380046	-1.62801	-2.21111	-2.43679	-2.45891	-2.65607	0.380046	0.301294	0.0535233	-0.133443	-0.396114	-0.134328	SAG	SAG	Shared_SAG
1226	OS11G0282800	Similar to POT family protein, expressed.	0	-0.867827	-1.35821	-1.5559	-1.6115	-1.68864	-0.312667	-0.881674	-1.36379	-1.71908	-1.87396	-1.85406	0.312667	0.0138472	0.00557628	0.16318	0.262455	0.165417	SAG	SAG	Shared_SAG
1227	OS12G0124000	Similar to FHA domain containing protein, expressed.	0	-1.16151	-1.71593	-1.65365	-2.05324	-2.48591	-0.523886	-1.36542	-1.76162	-1.65005	-2.14107	-2.77384	0.523886	0.203909	0.0456848	-0.00359791	0.0878267	0.287931	SAG	SAG	Shared_SAG
1228	OS12G0140266	Hypothetical conserved gene.	0	-0.442564	-0.825984	-1.02499	-1.25901	-1.4548	-0.507204	-0.878868	-1.1	-1.17684	-1.32676	-1.51617	0.507204	0.436304	0.274012	0.151844	0.067754	0.0613738	SAG	SAG	Shared_SAG
1229	OS12G0155200	Similar to Rac GTPase activating protein.	0	-1.01845	-1.58446	-1.81407	-2.05921	-2.12176	-0.417519	-1.18858	-1.68727	-1.67117	-1.92467	-2.21821	0.417519	0.17013	0.102801	-0.1429	-0.134534	0.0964499	SAG	SAG	Shared_SAG
1230	OS12G0548800	Armadillo-type fold domain containing protein.	0	-0.810362	-1.30699	-1.32887	-1.50154	-1.62997	-0.059623	-0.92517	-1.4501	-1.55063	-1.99956	-1.88826	0.059623	0.114808	0.143114	0.221759	0.498017	0.258293	SAG	SAG	Shared_SAG
1231	OS01G0154600	Protein of unknown function DUF674 domain containing protein.	0	-0.934243	-1.45092	-1.51975	-1.76891	-1.93516	-0.0875998	-0.876177	-1.24784	-1.21381	-1.3924	-1.65672	0.0875998	-0.0580661	-0.203077	-0.30594	-0.376509	-0.278441	SAG	SAG	Shared_SAG
1232	OS01G0167100	Hypothetical protein.	0	-0.813119	-1.17985	-1.18473	-1.29575	-1.44144	-0.287093	-0.748662	-0.979916	-0.823482	-1.12738	-1.54699	0.287093	-0.0644575	-0.199929	-0.361251	-0.168364	0.105554	SAG	SAG	Shared_SAG
1233	OS01G0178400	Similar to Protein phosphatase 2A B'kappa subunit.	0	-0.787369	-1.33953	-1.63634	-1.74375	-1.48062	-0.274669	-0.66391	-1.02391	-1.14454	-1.19857	-1.38461	0.274669	-0.123459	-0.315628	-0.491797	-0.545186	-0.0960028	SAG	SAG	Shared_SAG
1234	OS01G0220200	Similar to Uncharacterized plant-specific domain TIGR01589 family protein.	0	-0.700166	-1.08825	-1.00988	-1.20034	-1.53157	0.457206	-0.335623	-0.927912	-1.11603	-1.46768	-1.76449	-0.457206	-0.364543	-0.160336	0.106154	0.267339	0.232922	SAG	SAG	Shared_SAG
1235	OS01G0222500	Similar to Vacuolar ATP synthase subunit E (EC 3.6.3.14) (V-ATPase E subunit) (Vacuolar proton pump E subunit).	0	-0.457495	-0.86315	-1.2515	-1.39784	-1.29228	-0.0621411	-0.381123	-0.632137	-0.797037	-1.05474	-1.19155	0.0621411	-0.0763723	-0.231013	-0.454464	-0.343101	-0.100729	SAG	SAG	Shared_SAG
1236	OS01G0299500	Conserved hypothetical protein.	0	-0.734699	-1.06691	-0.949828	-1.08662	-1.18146	0.261857	-0.487226	-0.830329	-0.676723	-0.860258	-1.10337	-0.261857	-0.247473	-0.236581	-0.273105	-0.226364	-0.0780918	SAG	SAG	Shared_SAG
1237	OS01G0316600	Similar to pre-mRNA-splicing factor SF2.	0	-1.03298	-1.45762	-1.29659	-1.63273	-2.07344	-0.0435915	-0.922742	-1.33196	-1.16915	-1.59552	-2.18683	0.0435915	-0.110238	-0.125663	-0.127441	-0.0372074	0.113392	SAG	SAG	Shared_SAG
1238	OS01G0369600	Conserved hypothetical protein.	0	-0.757804	-1.05165	-0.888869	-0.985456	-1.06164	-0.0105833	-0.440827	-0.657721	-0.613038	-0.837231	-1.1169	0.0105833	-0.316976	-0.393929	-0.275831	-0.148225	0.0552674	SAG	SAG	Shared_SAG
1239	OS01G0571700	Conserved hypothetical protein.	0	-0.631431	-0.964042	-0.858999	-1.04945	-1.1276	-0.0333162	-0.432162	-0.776427	-0.794208	-1.05815	-1.30948	0.0333162	-0.199269	-0.187615	-0.0647911	0.0086969	0.181883	SAG	SAG	Shared_SAG
1240	OS01G0633100	Similar to ADP-glucose pyrophosphorylase subunit SH2.	0	-0.805911	-1.12492	-1.13258	-1.12603	-0.999362	-0.125438	-0.41118	-0.571082	-0.630073	-0.877331	-1.14686	0.125438	-0.394732	-0.553835	-0.502509	-0.248696	0.147497	SAG	SAG	Shared_SAG
1241	OS01G0798100	Similar to cDNA clone:J023120H23, full insert sequence.	0	-0.61333	-0.955591	-0.953832	-1.06324	-1.29268	0.0888301	-0.527013	-0.891413	-0.911255	-1.15394	-1.41715	-0.0888301	-0.0863169	-0.0641781	-0.0425778	0.0907002	0.124474	SAG	SAG	Shared_SAG
1242	OS01G0857900	Conserved hypothetical protein.	0	-0.970563	-1.47007	-1.35208	-1.45398	-1.46868	-0.147102	-0.790404	-1.12326	-1.19363	-1.2694	-1.58075	0.147102	-0.180159	-0.346808	-0.158449	-0.184582	0.112069	SAG	SAG	Shared_SAG
1243	OS01G0877600	Hypothetical protein.	0	-0.942194	-1.43875	-1.36018	-1.60146	-1.83924	-0.0319987	-0.83898	-1.22149	-1.22912	-1.47124	-1.85125	0.0319987	-0.103215	-0.217255	-0.13106	-0.130221	0.0120064	SAG	SAG	Shared_SAG
1244	OS01G0892600	Pectinacetylesterase family protein.	0	-0.985129	-1.46872	-1.39133	-1.57696	-1.71256	-0.34287	-0.777814	-1.02083	-0.998741	-1.30569	-1.67231	0.34287	-0.207315	-0.447893	-0.392593	-0.271274	-0.0402534	SAG	SAG	Shared_SAG
1245	OS01G0896500	Rhodanese-like domain containing protein.	0	-0.929724	-1.385	-1.42665	-1.51307	-1.44531	-0.173878	-0.589725	-0.822214	-0.908272	-1.08928	-1.37381	0.173878	-0.339999	-0.56279	-0.518378	-0.423791	-0.071498	SAG	SAG	Shared_SAG
1246	OS01G0909600	Integrase, catalytic core domain containing protein.	0	-1.3468	-2.00453	-2.16135	-2.26552	-2.08969	-0.165853	-1.01547	-1.52138	-1.84394	-2.30053	-2.62194	0.165853	-0.331326	-0.483152	-0.317408	0.0350104	0.532251	SAG	SAG	Shared_SAG
1247	OS01G0921300	Exostosin-like family protein.	0	-0.713309	-1.04911	-1.16133	-1.22216	-1.15567	-0.0523085	-0.304898	-0.490367	-0.631732	-0.907855	-1.12459	0.0523085	-0.408411	-0.558738	-0.529597	-0.314304	-0.0310788	SAG	SAG	Shared_SAG
1248	OS01G0922000	Hypothetical protein.	0	-0.687772	-0.973168	-0.810075	-0.992557	-1.29472	0.0248987	-0.474726	-0.721609	-0.59855	-0.87317	-1.25602	-0.0248987	-0.213046	-0.251559	-0.211526	-0.119387	-0.0387053	SAG	SAG	Shared_SAG
1249	OS01G0930800	Glycoside hydrolase, family 1 protein.	0	-0.711665	-1.08364	-1.08194	-1.15255	-1.07893	-0.1525	-0.425058	-0.674499	-0.908112	-1.19824	-1.25421	0.1525	-0.286607	-0.409139	-0.173831	0.0456865	0.175272	SAG	SAG	Shared_SAG
1250	OS01G0934500	Hypothetical protein.	0	-0.834748	-1.16858	-0.948163	-1.0077	-0.966269	0.086867	-0.413228	-0.640757	-0.649798	-1.04118	-1.28585	-0.086867	-0.42152	-0.527828	-0.298364	0.0334834	0.319581	SAG	SAG	Shared_SAG
1251	OS01G0944000	Conserved hypothetical protein.	0	-1.11941	-1.5781	-1.45071	-1.55631	-1.56233	-0.421261	-0.810511	-1.10124	-1.27841	-1.67092	-1.86484	0.421261	-0.308901	-0.476854	-0.172295	0.11461	0.302506	SAG	SAG	Shared_SAG
1252	OS01G0958800	Conserved hypothetical protein.	0	-0.834562	-1.31755	-1.4163	-1.48923	-1.47917	0.219841	-0.570348	-1.02876	-0.947541	-1.27212	-1.41454	-0.219841	-0.264214	-0.288787	-0.468762	-0.217107	-0.0646345	SAG	SAG	Shared_SAG
1253	OS02G0136150	Hypothetical gene.	0	-1.34538	-2.0998	-2.33289	-2.81743	-3.02054	-0.283016	-1.22449	-1.76932	-1.91552	-2.46232	-3.0766	0.283016	-0.120889	-0.33048	-0.417368	-0.355108	0.0560514	SAG	SAG	Shared_SAG
1254	OS02G0260200	Cyclin-like F-box domain containing protein.	0	-1.29165	-1.88922	-1.78245	-1.84033	-1.85582	-0.431471	-1.18565	-1.47518	-1.45261	-1.85843	-2.41048	0.431471	-0.105998	-0.414033	-0.329843	0.018105	0.554666	SAG	SAG	Shared_SAG
1255	OS02G0326700	Peptidase S54, rhomboid domain containing protein.	0	-1.20665	-1.78445	-1.72769	-2.12014	-2.52463	-0.165322	-0.956669	-1.44753	-1.43204	-2.01041	-2.56296	0.165322	-0.249976	-0.33692	-0.295651	-0.10973	0.0383316	SAG	SAG	Shared_SAG
1256	OS02G0518400	Hypothetical protein.	0	-1.22076	-1.73364	-1.54514	-1.7728	-1.90979	-0.30027	-1.12498	-1.49393	-1.46121	-1.90617	-2.43543	0.30027	-0.0957808	-0.239713	-0.0839263	0.133375	0.525645	SAG	SAG	Shared_SAG
1257	OS02G0555000	Protein of unknown function, ATP binding family protein.	0	-0.799389	-1.18588	-1.11757	-1.19384	-1.05807	0.0591946	-0.584246	-0.921879	-0.701588	-0.933254	-1.27869	-0.0591946	-0.215144	-0.264	-0.41598	-0.260587	0.220622	SAG	SAG	Shared_SAG
1258	OS02G0558100	Similar to Chloride channel (Fragment).	0	-0.794854	-1.10976	-1.03879	-1.24001	-1.44203	-0.0835166	-0.453564	-0.654977	-0.652512	-1.05708	-1.60258	0.0835166	-0.34129	-0.454782	-0.386277	-0.18293	0.160556	SAG	SAG	Shared_SAG
1259	OS02G0780550	Similar to smr domain containing protein.	0	-0.509774	-0.792191	-0.841143	-0.97648	-1.0213	-0.0856168	-0.419246	-0.64466	-0.755341	-0.886541	-1.08688	0.0856168	-0.0905279	-0.147532	-0.0858026	-0.0899394	0.0655849	SAG	SAG	Shared_SAG
1260	OS02G0800500	Similar to Cyclin B.	0	-0.619589	-0.972978	-1.00422	-1.17192	-1.26431	-0.00820679	-0.653012	-0.93231	-0.89919	-1.25872	-1.73034	0.00820679	0.0334237	-0.0406685	-0.105035	0.0867912	0.466029	SAG	SAG	Shared_SAG
1261	OS02G0828100	BRO1 domain containing protein.	0	-0.707355	-1.03592	-1.05157	-1.21047	-1.14374	-0.448747	-0.621517	-0.736276	-0.866233	-1.13996	-1.52772	0.448747	-0.0858379	-0.29964	-0.185338	-0.0705025	0.383981	SAG	SAG	Shared_SAG
1262	OS03G0218500	Similar to 70kD heat shock protein.	0	-0.895727	-1.3071	-1.16556	-1.35943	-1.62855	0.00457558	-0.568879	-0.893598	-0.75599	-1.1932	-1.98216	-0.00457558	-0.326848	-0.413497	-0.409572	-0.166234	0.353616	SAG	SAG	Shared_SAG
1263	OS03G0337200	Hypothetical protein.	0	-0.948597	-1.4886	-1.50881	-1.71573	-1.91257	0.0557502	-0.736747	-1.19486	-1.23963	-1.50059	-1.96165	-0.0557502	-0.21185	-0.293739	-0.269187	-0.215142	0.0490838	SAG	SAG	Shared_SAG
1264	OS03G0341300	Similar to Cytochrome c oxidoreductase.	0	-1.00522	-1.50065	-1.61957	-1.87271	-1.85134	-0.302154	-0.97015	-1.31957	-1.15729	-1.35954	-1.60402	0.302154	-0.0350687	-0.181079	-0.462283	-0.513165	-0.247326	SAG	SAG	Shared_SAG
1265	OS03G0570200	Conserved hypothetical protein.	0	-0.684431	-1.03861	-0.923426	-0.979749	-0.95928	-0.116884	-0.642114	-0.853464	-0.793106	-0.904137	-1.22582	0.116884	-0.0423167	-0.185146	-0.13032	-0.0756119	0.266541	SAG	SAG	Shared_SAG
1266	OS03G0590700	NADH dehydrogenase [ubiquinone] 1 alpha subcomplex assembly factor 3 domain containing protein.	0	-0.748532	-1.12424	-1.11789	-1.25009	-1.16693	-0.0649096	-0.54975	-0.882231	-0.874338	-0.938049	-1.26963	0.0649096	-0.198783	-0.242013	-0.243554	-0.312044	0.102706	SAG	SAG	Shared_SAG
1267	OS03G0754200	Similar to Triosephosphate isomerase.	0	-0.894901	-1.32104	-1.26635	-1.50378	-1.72577	0.276406	-0.638946	-1.11289	-1.00556	-1.34326	-1.72011	-0.276406	-0.255955	-0.208159	-0.260797	-0.160515	-0.00565641	SAG	SAG	Shared_SAG
1268	OS03G0837300	Similar to Nicotinate phosphoribosyltransferase-like protein.	0	-0.757861	-1.18757	-1.23829	-1.51203	-1.6688	-0.154974	-0.686215	-1.01657	-1.16063	-1.45666	-1.73973	0.154974	-0.071646	-0.171009	-0.0776627	-0.0553664	0.0709285	SAG	SAG	Shared_SAG
1269	OS04G0217600	Hypothetical gene.	0	-0.768499	-1.07869	-1.04493	-1.24636	-1.46715	-0.0723092	-0.642886	-0.934822	-0.928671	-1.06863	-1.38415	0.0723092	-0.125613	-0.143865	-0.116262	-0.177728	-0.0829967	SAG	SAG	Shared_SAG
1270	OS04G0479500	Similar to OSIGBa0158F13.2 protein.	0	-0.881029	-1.25959	-0.984918	-1.08631	-1.33787	-0.015077	-0.696381	-0.921014	-0.764377	-1.11082	-1.66274	0.015077	-0.184648	-0.338574	-0.220541	0.024502	0.324868	SAG	SAG	Shared_SAG
1271	OS04G0501100	Similar to Magnesium transporter MRS2-C.	0	-0.586916	-0.919881	-0.839796	-1.05666	-1.24545	-0.00580744	-0.3666	-0.589493	-0.701188	-0.903628	-1.05564	0.00580744	-0.220316	-0.330387	-0.138608	-0.153031	-0.189813	SAG	SAG	Shared_SAG
1272	OS04G0513400	Similar to Beta-glucosidase.	0	-1.00638	-1.61195	-1.77768	-2.03114	-2.1025	-0.363859	-0.958254	-1.34758	-1.47342	-1.84326	-2.14567	0.363859	-0.0481232	-0.264377	-0.304262	-0.187873	0.0431747	SAG	SAG	Shared_SAG
1273	OS04G0535000	Hypothetical protein.	0	-0.97179	-1.21832	-1.12394	-1.19942	-1.20884	-0.251753	-0.600071	-0.797203	-0.617947	-1.02407	-1.30452	0.251753	-0.371719	-0.421121	-0.505989	-0.175342	0.0956882	SAG	SAG	Shared_SAG
1274	OS04G0615000	Similar to OSIGBa0126B18.9 protein.	0	-0.742325	-1.07126	-1.02914	-1.10773	-1.23131	-0.328742	-0.715088	-0.921593	-0.900613	-1.09029	-1.33415	0.328742	-0.0272373	-0.149669	-0.12853	-0.0174337	0.102842	SAG	SAG	Shared_SAG
1275	OS05G0105900	Nucleotide-binding, alpha-beta plait domain containing protein.	0	-0.746944	-1.08144	-1.16988	-1.21764	-1.0365	0.0427605	-0.426056	-0.658597	-0.616755	-0.860993	-1.13319	-0.0427605	-0.320888	-0.422844	-0.553126	-0.356651	0.0966869	SAG	SAG	Shared_SAG
1276	OS05G0148000	Hypothetical conserved gene.	0	-0.771537	-1.02345	-0.883933	-0.962285	-1.00948	-0.0869086	-0.425004	-0.667578	-0.70231	-1.10442	-1.28294	0.0869086	-0.346533	-0.355877	-0.181623	0.142139	0.273465	SAG	SAG	Shared_SAG
1277	OS05G0202500	Conserved hypothetical protein.	0	-1.11946	-1.7739	-2.01088	-2.08391	-1.82635	-0.456957	-1.02947	-1.44084	-1.66034	-2.10071	-2.18388	0.456957	-0.0899871	-0.333061	-0.350547	0.0167955	0.357537	SAG	SAG	Shared_SAG
1278	OS05G0237200	Cytochrome b561, eukaryote domain containing protein.	0	-0.654579	-0.984846	-1.01133	-1.07735	-1.0791	0.100431	-0.455057	-0.7397	-0.87869	-0.959682	-1.21919	-0.100431	-0.199522	-0.245147	-0.132639	-0.117666	0.140087	SAG	SAG	Shared_SAG
1279	OS05G0414600	Conserved hypothetical protein.	0	-0.820092	-1.15814	-1.04552	-1.05102	-0.952537	-0.220281	-0.596756	-0.876168	-0.897237	-1.40205	-1.37521	0.220281	-0.223336	-0.281975	-0.148283	0.35103	0.42267	SAG	SAG	Shared_SAG
1280	OS05G0435500	Conserved hypothetical protein.	0	-0.631555	-0.886103	-0.722534	-0.938663	-1.14996	-0.0928827	-0.482705	-0.672313	-0.627376	-0.972075	-1.14053	0.0928827	-0.14885	-0.21379	-0.0951581	0.0334114	-0.00942963	SAG	SAG	Shared_SAG
1281	OS06G0146200	Conserved hypothetical protein.	0	-1.47282	-1.99405	-1.58328	-1.83548	-2.14014	0.0871545	-0.95834	-1.4146	-1.20795	-1.72992	-2.35542	-0.0871545	-0.514483	-0.57945	-0.375328	-0.105553	0.215279	SAG	SAG	Shared_SAG
1282	OS06G0152000	Similar to Dual specificity protein phosphatase family protein.	0	-0.805652	-1.22719	-1.2378	-1.44525	-1.68943	-0.0972613	-0.674038	-0.932432	-0.882436	-1.16776	-1.28616	0.0972613	-0.131613	-0.294762	-0.355361	-0.277482	-0.403264	SAG	SAG	Shared_SAG
1283	OS06G0153900	Similar to Thiol methyltransferase 2.	0	-0.691706	-1.08615	-1.10572	-1.22099	-1.22104	0.00792897	-0.422933	-0.751644	-0.670791	-0.999576	-1.09661	-0.00792897	-0.268773	-0.334511	-0.434931	-0.221414	-0.124429	SAG	SAG	Shared_SAG
1284	OS06G0188600	Hypothetical conserved gene.	0	-0.5213	-0.925066	-1.02393	-1.05049	-0.988547	0.0697056	-0.23456	-0.511653	-0.851757	-1.00823	-1.14347	-0.0697056	-0.28674	-0.413413	-0.17217	-0.0422606	0.154922	SAG	SAG	Shared_SAG
1285	OS06G0218500	MCM family protein.	0	-1.03372	-1.5492	-1.53263	-1.65544	-1.64284	-0.0988436	-0.697699	-1.03316	-1.08655	-1.43199	-1.67437	0.0988436	-0.336025	-0.516042	-0.446086	-0.223454	0.0315302	SAG	SAG	Shared_SAG
1286	OS06G0230801	Hypothetical gene.	0	-1.1327	-1.65493	-1.58312	-1.73573	-1.7969	-0.207793	-0.95808	-1.46496	-1.37498	-1.5469	-1.92086	0.207793	-0.174616	-0.189962	-0.208141	-0.188827	0.123955	SAG	SAG	Shared_SAG
1287	OS06G0498800	Similar to MOTHER of FT and TF1 protein.	0	-1.04571	-1.66828	-1.88207	-2.10567	-2.23714	-0.114031	-0.8617	-1.45782	-1.6178	-1.89145	-2.16257	0.114031	-0.18401	-0.210464	-0.264271	-0.214217	-0.074566	SAG	SAG	Shared_SAG
1288	OS06G0695600	Zinc finger, RING/FYVE/PHD-type domain containing protein.	0	-0.721702	-1.09147	-1.03033	-1.23086	-1.34512	-0.123307	-0.5719	-0.86141	-0.94664	-1.19341	-1.56037	0.123307	-0.149802	-0.230059	-0.0836882	-0.0374485	0.21525	SAG	SAG	Shared_SAG
1289	OS06G0702800	Conserved hypothetical protein.	0	-0.61666	-0.930607	-0.891554	-1.03746	-1.073	0.0201622	-0.467198	-0.719535	-0.739944	-0.997929	-1.10657	-0.0201622	-0.149463	-0.211072	-0.15161	-0.0395291	0.0335771	SAG	SAG	Shared_SAG
1290	OS06G0703200	Disease resistance protein domain containing protein.	0	-0.797759	-1.23431	-1.33123	-1.53373	-1.66455	-0.128917	-0.505391	-0.843607	-0.951864	-1.50795	-1.97203	0.128917	-0.292367	-0.390706	-0.379362	-0.0257752	0.307485	SAG	SAG	Shared_SAG
1291	OS07G0133100	Concanavalin A-like lectin/glucanase, subgroup domain containing protein.	0	-0.884732	-1.38697	-1.28294	-1.34922	-1.54192	-0.0769004	-0.624029	-1.01461	-0.968642	-1.07691	-1.39606	0.0769004	-0.260703	-0.37236	-0.314302	-0.272312	-0.145863	SAG	SAG	Shared_SAG
1292	OS07G0141600	Similar to Serologically defined breast cancer antigen NY-BR-99.	0	-0.842804	-1.21285	-0.998594	-1.19501	-1.2794	-0.32358	-0.536583	-0.752986	-1.04905	-1.39841	-1.78436	0.32358	-0.306221	-0.459861	0.0504575	0.203404	0.504964	SAG	SAG	Shared_SAG
1293	OS07G0147550	Similar to Photosystem II 10 kDa polypeptide, chloroplast.	0	-0.643964	-0.881193	-0.732363	-0.837065	-1.01226	0.31704	-0.0826341	-0.411053	-0.52756	-0.762427	-1.03781	-0.31704	-0.56133	-0.47014	-0.204803	-0.0746382	0.025549	SAG	SAG	Shared_SAG
1294	OS07G0264000	Conserved hypothetical protein.	0	-0.750769	-1.08991	-0.968804	-1.22249	-1.50286	-0.132879	-0.591001	-0.862464	-0.744852	-1.22109	-1.37407	0.132879	-0.159768	-0.227443	-0.223953	-0.00139615	-0.128787	SAG	SAG	Shared_SAG
1295	OS08G0270500	Conserved hypothetical protein.	0	-0.719702	-1.08743	-1.06191	-1.17989	-1.23748	-0.14226	-0.563429	-0.714589	-0.743174	-0.956771	-1.21507	0.14226	-0.156273	-0.372843	-0.318737	-0.223118	-0.0224051	SAG	SAG	Shared_SAG
1296	OS08G0307000	Conserved hypothetical protein.	0	-0.920136	-1.27356	-1.06032	-1.18449	-1.33038	0.0662734	-0.465776	-0.718198	-0.727508	-1.41004	-1.6278	-0.0662734	-0.45436	-0.55536	-0.332812	0.225543	0.297416	SAG	SAG	Shared_SAG
1297	OS09G0296800	Chlorophyll A-B binding protein family protein.	0	-0.843223	-1.08832	-0.866933	-0.861215	-0.896798	-0.172871	-0.628116	-0.811373	-0.713682	-0.812962	-1.17394	0.172871	-0.215107	-0.276949	-0.153251	-0.0482532	0.277143	SAG	SAG	Shared_SAG
1298	OS09G0487600	Similar to polygalacturonase.	0	-1.03073	-1.56537	-1.48483	-1.51929	-1.48326	-0.36257	-1.01568	-1.16305	-1.24018	-1.48899	-1.69306	0.36257	-0.0150506	-0.402321	-0.244657	-0.0302975	0.209794	SAG	SAG	Shared_SAG
1299	OS10G0204300	Similar to Phosphoenolpyruvate carboxykinase.	0	-0.756097	-1.06817	-0.966324	-1.12528	-1.29041	0.139375	-0.382646	-0.67478	-0.714454	-1.25987	-1.40131	-0.139375	-0.373451	-0.393395	-0.25187	0.134591	0.110895	SAG	SAG	Shared_SAG
1300	OS10G0208500	Hypothetical protein.	0	-0.788843	-1.17018	-1.10531	-1.11664	-1.10369	-0.324039	-0.608155	-0.790179	-0.870526	-1.21097	-1.44201	0.324039	-0.180689	-0.380004	-0.234785	0.0943281	0.338314	SAG	SAG	Shared_SAG
1301	OS10G0370400	Similar to NB-ARC domain containing protein.	0	-0.98364	-1.37733	-1.11922	-1.16419	-1.12674	-0.137643	-0.830783	-1.1718	-1.01256	-1.18356	-1.68315	0.137643	-0.152856	-0.205531	-0.106663	0.0193721	0.556408	SAG	SAG	Shared_SAG
1302	OS10G0391500	Conserved hypothetical protein.	0	-0.729749	-1.00607	-0.825385	-0.791819	-0.701401	0.135274	-0.315219	-0.57025	-0.53315	-0.744393	-0.995179	-0.135274	-0.41453	-0.435821	-0.292236	-0.0474254	0.293778	SAG	SAG	Shared_SAG
1303	OS10G0463400	B-type response regulator, Floral inducer to promote short-day (SD) flowering pathway	0	-1.10158	-1.67287	-1.82997	-2.20005	-2.38449	0.512583	-0.749458	-1.44141	-1.65286	-2.02539	-2.30754	-0.512583	-0.352119	-0.231461	-0.177102	-0.174661	-0.0769567	SAG	SAG	Shared_SAG
1304	OS10G0465000	Hypothetical conserved gene.	0	-0.834264	-1.17474	-0.946011	-1.116	-1.34585	-0.243422	-0.807967	-1.00807	-0.866463	-1.06579	-1.42376	0.243422	-0.0262972	-0.166676	-0.0795486	-0.0502113	0.0779141	SAG	SAG	Shared_SAG
1305	OS10G0465900	Similar to Kinase, pfkB family protein.	0	-1.02022	-1.42964	-1.16804	-1.183	-1.17869	-0.335561	-0.787455	-0.986906	-1.04384	-1.26749	-1.47459	0.335561	-0.232769	-0.442736	-0.124202	0.0844945	0.2959	SAG	SAG	Shared_SAG
1306	OS10G0469100	Hypothetical protein.	0	-0.624293	-0.89492	-0.705531	-0.951861	-1.11533	-0.0380485	-0.449173	-0.711951	-0.616692	-0.977438	-1.50085	0.0380485	-0.175119	-0.182969	-0.0888384	0.0255767	0.385522	SAG	SAG	Shared_SAG
1307	OS10G0503200	Similar to Dihydrofolate synthetase /folylpolyglutamate synthetase.	0	-0.660216	-0.986667	-1.00694	-1.16449	-1.14733	-0.424708	-0.541694	-0.637102	-0.811583	-1.07281	-1.50062	0.424708	-0.118522	-0.349565	-0.19536	-0.0916804	0.35329	SAG	SAG	Shared_SAG
1308	OS10G0568200	Chaperonin Cpn60/TCP-1 family protein.	0	-0.954714	-1.53791	-1.57993	-1.69589	-1.83672	-0.522194	-0.879567	-1.25234	-1.34651	-1.65635	-2.07802	0.522194	-0.0751471	-0.285568	-0.233419	-0.0395356	0.241299	SAG	SAG	Shared_SAG
1309	OS11G0125900	Similar to GDA1/CD39 family protein, expressed.	0	-0.743694	-1.24929	-1.71604	-1.6712	-1.17857	-0.236409	-0.497382	-0.758561	-1.2357	-1.38439	-1.36575	0.236409	-0.246311	-0.490733	-0.480341	-0.286808	0.187176	SAG	SAG	Shared_SAG
1310	OS11G0148800	Zinc finger, FYVE/PHD-type domain containing protein.	0	-0.603506	-0.971691	-0.975062	-1.00317	-0.975045	-0.00985929	-0.502446	-0.780557	-0.956552	-1.13911	-1.50719	0.00985929	-0.10106	-0.191134	-0.0185099	0.135939	0.532147	SAG	SAG	Shared_SAG
1311	OS11G0160900	NB-ARC domain containing protein.	0	-0.678533	-1.03213	-1.03877	-1.08754	-0.957366	-0.179889	-0.464088	-0.713552	-0.893205	-1.20088	-1.22253	0.179889	-0.214445	-0.31858	-0.145566	0.113347	0.265166	SAG	SAG	Shared_SAG
1312	OS11G0173600	Non-protein coding transcript.	0	-0.669903	-0.968842	-0.778453	-0.973671	-1.33334	0.199295	-0.183533	-0.451445	-0.556305	-0.900506	-1.36304	-0.199295	-0.48637	-0.517397	-0.222148	-0.0731652	0.0296978	SAG	SAG	Shared_SAG
1313	OS11G0312000	Non-protein coding transcript.	0	-0.933849	-1.23053	-1.0492	-1.25154	-1.48737	-0.430052	-0.792014	-1.05434	-0.989719	-1.25638	-1.50924	0.430052	-0.141835	-0.176193	-0.059483	0.00483939	0.0218702	SAG	SAG	Shared_SAG
1314	OS11G0417132	Conserved hypothetical protein.	0	-0.921485	-1.20715	-1.01518	-1.11322	-1.10801	0.0859497	-0.470487	-0.747785	-0.840673	-1.05019	-1.44292	-0.0859497	-0.450997	-0.459368	-0.174508	-0.0630274	0.334906	SAG	SAG	Shared_SAG
1315	OS11G0432400	Similar to 2-oxoglutarate/malate translocator.	0	-0.926619	-1.2927	-1.32507	-1.38206	-1.41527	-0.31887	-0.596352	-0.756113	-0.822255	-1.08766	-1.68271	0.31887	-0.330267	-0.536589	-0.502814	-0.294398	0.267441	SAG	SAG	Shared_SAG
1316	OS12G0123500	Similar to Apyrase precursor (EC 3.6.1.5) (ATP-diphosphatase) (Adenosine diphosphatase) (ADPase) (ATP-diphosphohydrolase).	0	-0.620759	-1.02672	-1.33166	-1.53481	-1.42529	0.250118	-0.450044	-0.804743	-0.97819	-1.12415	-1.2043	-0.250118	-0.170714	-0.221974	-0.353475	-0.410658	-0.220983	SAG	SAG	Shared_SAG
1317	OS12G0180800	Similar to OSIGBa0158F05.9 protein.	0	-1.31562	-1.97249	-1.85717	-2.00654	-2.01147	0.0828562	-0.954885	-1.42645	-1.33826	-1.63357	-1.91518	-0.0828562	-0.360731	-0.546039	-0.518909	-0.372972	-0.0962901	SAG	SAG	Shared_SAG
1318	OS12G0197600	Hypothetical gene.	0	-0.711838	-1.05189	-0.896842	-1.02523	-1.09418	0.169258	-0.409634	-0.658447	-0.521493	-0.903569	-1.25416	-0.169258	-0.302204	-0.393442	-0.375349	-0.121658	0.159971	SAG	SAG	Shared_SAG
1319	OS12G0207200	Myb/SANT-like domain domain containing protein.	0	-0.803899	-1.09989	-1.02397	-1.20792	-1.28223	-0.0318961	-0.596889	-0.746884	-0.45755	-0.824164	-1.47883	0.0318961	-0.20701	-0.353009	-0.566418	-0.383755	0.196602	SAG	SAG	Shared_SAG
1320	OS12G0553200	NB-ARC domain containing protein.	0	-0.802856	-1.1452	-0.945668	-0.793229	-0.626443	-0.0684102	-0.35356	-0.603483	-0.559331	-1.0856	-1.02796	0.0684102	-0.449296	-0.541718	-0.386337	0.292366	0.401512	SAG	SAG	Shared_SAG
1321	OS01G0350000	Transferase family protein.	0	-1.16366	-1.83762	-1.91593	-2.55316	-3.48039	-0.340885	-1.56296	-2.19034	-1.86717	-2.28948	-2.99474	0.340885	0.399304	0.352723	-0.0487576	-0.263679	-0.485651	SAG	SAG	Shared_SAG
1322	OS01G0369700	Similar to Glutathione S-transferase GST 8 (EC 2.5.1.18).	0	-0.179653	-0.347498	-0.621818	-0.9505	-1.14472	0.475084	-0.262007	-0.668233	-0.69527	-0.79872	-0.759891	-0.475084	0.082354	0.320735	0.0734523	-0.15178	-0.384833	SAG	SAG	Shared_SAG
1323	OS01G0677900	Protein of unknown function DUF2921 domain containing protein.	0	-0.57612	-0.915455	-1.04833	-1.2542	-1.634	0.16962	-0.778683	-1.32033	-1.14674	-1.41633	-1.41524	-0.16962	0.202563	0.404875	0.0984047	0.16213	-0.218761	SAG	SAG	Shared_SAG
1324	OS01G0686000	Similar to cDNA, clone: J100026I16, full insert sequence.	0	-0.446623	-0.618061	-0.561455	-0.958881	-1.4055	0.514729	-0.749265	-1.12937	-0.899591	-0.956379	-0.988756	-0.514729	0.302642	0.51131	0.338136	-0.00250158	-0.416746	SAG	SAG	Shared_SAG
1325	OS01G0732100	Conserved hypothetical protein.	0	-0.401388	-0.544914	-0.562368	-0.734964	-1.0063	0.135175	-0.568989	-0.918531	-0.908275	-0.98936	-1.08556	-0.135175	0.167601	0.373617	0.345907	0.254396	0.0792549	SAG	SAG	Shared_SAG
1326	OS01G0799900	Similar to Latex-abundant protein.	0	-0.584547	-0.857572	-0.821143	-1.01063	-1.32503	-0.0907169	-0.606873	-0.883724	-0.914771	-1.1698	-1.28556	0.0907169	0.0223259	0.0261514	0.0936278	0.159175	-0.0394661	SAG	SAG	Shared_SAG
1327	OS01G0830900	Hypothetical conserved gene.	0	-0.471656	-0.742716	-0.87984	-1.18268	-1.50687	-0.0296937	-0.623189	-0.923294	-0.834989	-1.01346	-1.29346	0.0296937	0.151532	0.180579	-0.0448518	-0.169224	-0.21341	SAG	SAG	Shared_SAG
1328	OS01G0847900	Prenylated rab acceptor PRA1 family protein.	0	-0.938116	-1.49911	-1.55808	-1.87216	-2.09898	-0.150629	-1.23857	-1.78932	-1.5763	-1.80586	-1.86632	0.150629	0.300452	0.290212	0.0182225	-0.0663033	-0.232654	SAG	SAG	Shared_SAG
1329	OS01G0931300	Tafazzin family protein.	0	-0.595293	-0.811159	-0.547424	-0.76324	-1.0399	0.311562	-0.599189	-0.952802	-0.646401	-0.701284	-0.970349	-0.311562	0.00389604	0.141643	0.0989772	-0.0619561	-0.069549	SAG	SAG	Shared_SAG
1330	OS01G0938600	Conserved hypothetical protein.	0	-0.65055	-0.996544	-0.959336	-1.16206	-1.43997	0.0568013	-0.65704	-1.05754	-1.00445	-1.1486	-1.19381	-0.0568013	0.00649035	0.0609964	0.0451181	-0.0134577	-0.246156	SAG	SAG	Shared_SAG
1331	OS02G0158600	Conserved hypothetical protein.	0	0.0171642	-0.172479	-0.720579	-0.92424	-1.11779	0.541403	-0.0655607	-0.538394	-0.894306	-0.982627	-0.935039	-0.541403	0.0827249	0.365915	0.173727	0.0583874	-0.182753	SAG	SAG	Shared_SAG
1332	OS02G0160900	Protein of unknown function wound-induced domain containing protein.	0	-0.326134	-0.448793	-0.304401	-0.847353	-1.56946	0.073639	-0.520608	-0.744471	-0.613993	-0.856383	-1.10768	-0.073639	0.194475	0.295678	0.309592	0.00902907	-0.46178	SAG	SAG	Shared_SAG
1333	OS02G0187500	Uncharacterised protein family UPF0047 domain containing protein.	0	-0.624254	-1.02358	-1.15117	-1.67725	-2.0463	0.0302039	-1.09753	-1.55986	-1.52587	-1.50465	-1.68667	-0.0302039	0.473272	0.53628	0.374703	-0.172601	-0.359629	SAG	SAG	Shared_SAG
1334	OS02G0197600	Chlorophyll a/b-binding protein type III (Fragment).	0	-0.673434	-0.98736	-0.844922	-1.28273	-1.77385	-0.0965772	-0.724888	-0.985982	-0.88648	-1.11444	-1.53014	0.0965772	0.0514538	-0.00137718	0.0415584	-0.16829	-0.243717	SAG	SAG	Shared_SAG
1335	OS02G0527900	Hypothetical conserved gene.	0	-0.585134	-0.863402	-1.03826	-1.23308	-1.37223	0.162939	-0.742497	-1.12806	-1.05911	-0.949134	-0.857813	-0.162939	0.157363	0.264654	0.0208496	-0.283948	-0.514421	SAG	SAG	Shared_SAG
1336	OS02G0613900	Similar to Adenine phosphoribosyltransferase 2 (EC 2.4.2.7) (APRT).	0	-0.153781	-0.525838	-0.824192	-1.14213	-1.52714	0.371555	-0.446058	-1.00083	-1.02977	-1.16645	-1.19178	-0.371555	0.292278	0.474988	0.205577	0.024323	-0.335361	SAG	SAG	Shared_SAG
1337	OS02G0731900	Similar to 3-ketoacyl-CoA synthase.	0	-0.81029	-1.30829	-1.27225	-1.76464	-2.45908	-0.264171	-1.03505	-1.57735	-1.54735	-1.89515	-2.20709	0.264171	0.224759	0.269063	0.275094	0.130512	-0.251987	SAG	SAG	Shared_SAG
1338	OS02G0768100	Hypothetical protein.	0	-1.01119	-1.39496	-0.983668	-1.29665	-1.84277	0.0805166	-0.950681	-1.43582	-1.16365	-1.41004	-1.71696	-0.0805166	-0.0605068	0.0408614	0.179984	0.113395	-0.125809	SAG	SAG	Shared_SAG
1339	OS03G0101600	Similar to Oxidoreductase, zinc-binding dehydrogenase family protein, expressed.	0	-0.61154	-0.968588	-0.989478	-1.3402	-1.76773	0.153208	-0.602195	-1.04187	-1.00285	-1.31401	-1.66115	-0.153208	-0.00934502	0.0732863	0.013368	-0.0261911	-0.106582	SAG	SAG	Shared_SAG
1340	OS03G0191200	WW/Rsp5/WWP domain containing protein.	0	-0.315468	-0.519081	-0.561564	-0.9286	-1.33801	0.0745295	-0.793502	-1.07105	-0.953771	-0.914522	-0.947494	-0.0745295	0.478034	0.55197	0.392207	-0.0140778	-0.390517	SAG	SAG	Shared_SAG
1341	OS03G0245700	Thiolase-like, subgroup domain containing protein.	0	-0.399067	-0.730779	-0.962901	-1.27467	-1.561	-0.0992934	-0.863721	-1.28304	-1.34084	-1.44348	-1.31633	0.0992934	0.464655	0.552262	0.37794	0.168812	-0.244677	SAG	SAG	Shared_SAG
1342	OS03G0277300	Heat shock protein 70.	0	-0.713306	-1.11029	-0.892143	-1.08365	-1.30419	-0.0708246	-1.01631	-1.49563	-1.31941	-1.37079	-1.84416	0.0708246	0.303006	0.385341	0.427266	0.287139	0.539975	SAG	SAG	Shared_SAG
1343	OS03G0349600	Conserved hypothetical protein.	0	-0.466421	-0.691141	-0.61174	-0.910163	-1.12997	0.349786	-0.28799	-0.530144	-0.351704	-0.330821	-0.732239	-0.349786	-0.178431	-0.160997	-0.260036	-0.579343	-0.397729	SAG	SAG	Shared_SAG
1344	OS03G0395900	Hypothetical conserved gene.	0	-0.846728	-1.3239	-1.32026	-1.62292	-1.83964	0.118888	-0.9072	-1.39036	-1.2974	-1.50778	-1.89117	-0.118888	0.0604718	0.0664556	-0.0228622	-0.115145	0.0515288	SAG	SAG	Shared_SAG
1345	OS03G0581701	Non-protein coding transcript.	0	-0.3924	-0.58601	-0.736347	-0.988066	-1.32111	0.0244052	-0.785939	-1.15705	-1.05825	-0.986433	-0.751437	-0.0244052	0.393539	0.571038	0.3219	-0.00163266	-0.569675	SAG	SAG	Shared_SAG
1346	OS03G0650700	Translation elongation factor EFG/EF2, C-terminal domain containing protein.	0	-0.707735	-1.07467	-0.947216	-1.18286	-1.51324	0.356571	-0.799025	-1.37967	-1.23101	-1.43051	-1.67193	-0.356571	0.0912902	0.305001	0.283798	0.24765	0.158691	SAG	SAG	Shared_SAG
1347	OS03G0688300	Similar to Calcium-dependent protein kinase.	0	-0.675272	-1.05537	-1.23689	-1.55982	-1.86239	-0.0578096	-0.834922	-1.20429	-1.10222	-1.24697	-1.383	0.0578096	0.15965	0.148912	-0.134665	-0.312842	-0.479389	SAG	SAG	Shared_SAG
1348	OS03G0726400	Conserved hypothetical protein.	0	-0.435815	-0.743766	-0.814722	-0.975077	-1.20884	-0.00428693	-0.50317	-0.769301	-0.748373	-0.870238	-1.12351	0.00428693	0.0673549	0.0255353	-0.0663483	-0.104839	-0.0853329	SAG	SAG	Shared_SAG
1349	OS03G0805600	Similar to pheophorbide a oxygenase.	0	-0.537091	-0.806119	-0.744938	-0.917876	-1.14354	0.142177	-0.570513	-0.858736	-0.812275	-0.648628	-0.81382	-0.142177	0.0334225	0.0526175	0.0673371	-0.269248	-0.329719	SAG	SAG	Shared_SAG
1350	OS03G0825600	Hypothetical conserved gene.	0	-0.884775	-1.39	-1.46045	-1.95545	-2.44905	-0.47067	-1.4485	-1.85316	-1.75456	-1.82209	-1.98876	0.47067	0.563729	0.463152	0.294104	-0.13336	-0.460291	SAG	SAG	Shared_SAG
1351	OS03G0851800	Similar to Pantoate--beta-alanine ligase (EC 6.3.2.1) (Pantothenate synthetase) (Pantoate activating enzyme).	0	-0.420145	-0.674855	-0.665243	-0.972586	-1.42391	-0.176718	-0.853458	-1.16634	-1.08221	-1.07685	-1.25477	0.176718	0.433313	0.491487	0.416971	0.104266	-0.169143	SAG	SAG	Shared_SAG
1352	OS04G0191400	Conserved hypothetical protein.	0	-0.60308	-0.905202	-0.820844	-1.17972	-1.5747	-0.174228	-0.812	-1.03745	-0.895567	-1.13331	-1.73897	0.174228	0.20892	0.132248	0.0747232	-0.0464186	0.164271	SAG	SAG	Shared_SAG
1353	OS04G0407800	Similar to H0321H01.3 protein.	0	-0.328917	-0.509024	-0.602255	-0.951186	-1.62031	0.376956	-0.399498	-0.843218	-0.911303	-0.931743	-1.19446	-0.376956	0.0705808	0.334194	0.309049	-0.0194432	-0.425851	SAG	SAG	Shared_SAG
1354	OS04G0414700	Photosystem I PsaO domain containing protein.	0	-1.15971	-1.78794	-1.71194	-2.27849	-3.08893	-0.102533	-1.36143	-1.97692	-1.96099	-2.0423	-2.60594	0.102533	0.201728	0.188979	0.249054	-0.236193	-0.48299	SAG	SAG	Shared_SAG
1355	OS04G0443801	Cytochrome c oxidase biogenesis protein Cmc1-like domain containing protein.	0	-0.687337	-0.994581	-0.784892	-1.1193	-1.54225	0.107597	-0.741391	-1.14977	-1.02567	-1.25737	-1.6001	-0.107597	0.0540536	0.155186	0.240773	0.138067	0.0578467	SAG	SAG	Shared_SAG
1356	OS04G0628100	Similar to Polyubiquitin.	0	-0.493506	-0.710177	-0.606212	-0.762842	-1.0099	0.126499	-0.662023	-0.953202	-0.848098	-1.03496	-1.15769	-0.126499	0.168517	0.243025	0.241886	0.272114	0.147791	SAG	SAG	Shared_SAG
1357	OS04G0638700	Conserved hypothetical protein.	0	-1.01016	-1.52903	-1.61125	-2.17236	-2.81176	-0.353316	-1.4973	-1.90888	-1.55672	-1.92762	-2.72333	0.353316	0.487146	0.379848	-0.054536	-0.244748	-0.0884253	SAG	SAG	Shared_SAG
1358	OS05G0149300	Similar to 1-aminocyclopropane-1-carboxylate oxidase.	0	-1.03835	-1.48224	-1.43128	-1.80632	-2.24183	0.360724	-1.37677	-2.00199	-1.84146	-1.80846	-1.69145	-0.360724	0.338429	0.519745	0.410174	0.00213701	-0.550385	SAG	SAG	Shared_SAG
1359	OS05G0208500	Hypothetical protein.	0	-0.472857	-0.963341	-1.23079	-1.301	-1.54818	0.179174	-0.749699	-1.24852	-0.892933	-0.9383	-1.12733	-0.179174	0.276842	0.285181	-0.337858	-0.362702	-0.420846	SAG	SAG	Shared_SAG
1360	OS05G0410900	Similar to peptide transporter PTR2.	0	-0.982416	-1.52555	-1.76574	-2.27968	-2.93166	-0.321734	-1.47258	-2.03853	-2.09432	-2.27836	-2.63492	0.321734	0.490167	0.512977	0.32858	-0.00132125	-0.296737	SAG	SAG	Shared_SAG
1361	OS05G0422900	Similar to helicase.	0	-0.144613	-0.400009	-0.470458	-0.870814	-1.06666	0.215135	-0.298934	-0.470611	-0.458615	-0.572906	-0.819812	-0.215135	0.15432	0.0706023	-0.011843	-0.297908	-0.246853	SAG	SAG	Shared_SAG
1362	OS05G0546300	Hypothetical protein.	0	-1.12007	-1.5945	-1.37037	-1.69632	-2.07973	0.168908	-1.28481	-1.90874	-1.59613	-1.5869	-1.66652	-0.168908	0.16474	0.314236	0.225759	-0.109415	-0.413212	SAG	SAG	Shared_SAG
1363	OS05G0584300	Harpin-induced 1 domain containing protein.	0	-0.612586	-0.887491	-0.946785	-1.20068	-1.43372	0.104892	-0.67438	-1.16722	-1.23063	-1.20264	-0.978842	-0.104892	0.0617936	0.27973	0.283847	0.0019589	-0.454875	SAG	SAG	Shared_SAG
1364	OS05G0589000	Uncharacterised protein family UPF0121 domain containing protein.	0	-0.336508	-0.483281	-0.431092	-0.723524	-1.0011	0.127648	-0.384325	-0.635672	-0.629972	-0.81156	-0.908133	-0.127648	0.0478165	0.152391	0.19888	0.0880361	-0.0929661	SAG	SAG	Shared_SAG
1365	OS06G0116800	Similar to GFA2.	0	-0.303414	-0.449029	-0.36736	-0.672326	-1.15845	0.100441	-0.5296	-0.773965	-0.638652	-0.826328	-1.08845	-0.100441	0.226186	0.324936	0.271292	0.154002	-0.0700061	SAG	SAG	Shared_SAG
1366	OS06G0191200	Similar to zinc ion binding.	0	-0.504966	-0.759556	-0.871403	-1.15662	-1.40522	0.116375	-0.620093	-0.985263	-0.944401	-1.15252	-1.45614	-0.116375	0.115127	0.225707	0.0729975	-0.00410524	0.0509241	SAG	SAG	Shared_SAG
1367	OS06G0238300	FMN-binding split barrel domain containing protein.	0	-0.532833	-0.851353	-0.94581	-1.31902	-1.6542	-0.0492052	-0.986997	-1.41369	-1.38534	-1.42431	-1.46757	0.0492052	0.454164	0.562339	0.439534	0.105293	-0.186635	SAG	SAG	Shared_SAG
1368	OS06G0471100	Conserved hypothetical protein.	0	-0.793418	-1.21412	-1.35271	-1.59221	-1.92587	-0.143152	-1.13885	-1.60324	-1.34494	-1.55196	-1.90674	0.143152	0.345429	0.389122	-0.00776924	-0.0402487	-0.0191322	SAG	SAG	Shared_SAG
1369	OS06G0594100	Crotonase, core domain containing protein.	0	-0.649327	-0.974141	-0.894502	-1.12559	-1.39704	0.04231	-0.612759	-0.952391	-0.906483	-1.09205	-1.32485	-0.04231	-0.0365686	-0.0217504	0.0119814	-0.0335431	-0.0721984	SAG	SAG	Shared_SAG
1370	OS06G0650900	Conserved hypothetical protein.	0	-1.26871	-1.99062	-1.96386	-2.42621	-3.06915	0.485712	-1.44	-2.47534	-2.05339	-2.38806	-2.88082	-0.485712	0.171288	0.484716	0.0895276	-0.0381548	-0.188333	SAG	SAG	Shared_SAG
1371	OS06G0716700	Similar to Heat shock protein 90.	0	-0.492927	-0.659961	-0.531581	-0.708104	-1.04137	-0.0240707	-0.727561	-1.0606	-0.749197	-0.855019	-0.963454	0.0240707	0.234634	0.400643	0.217616	0.146915	-0.0779157	SAG	SAG	Shared_SAG
1372	OS06G0724400	Zinc finger, Zim17-type family protein.	0	-0.62621	-0.942843	-0.862823	-1.30923	-1.8931	0.0789418	-0.758743	-1.0526	-0.901183	-1.10455	-1.57	-0.0789418	0.132534	0.109759	0.03836	-0.204672	-0.323106	SAG	SAG	Shared_SAG
1373	OS06G0728700	Homeodomain-like containing protein.	0	-1.39958	-2.06218	-1.89383	-2.4341	-3.02338	0.0960976	-1.60751	-2.36751	-2.0813	-2.51153	-2.96918	-0.0960976	0.20793	0.305329	0.187465	0.0774384	-0.0541961	SAG	SAG	Shared_SAG
1374	OS07G0148900	Photosystem I protein-like protein.	0	-0.589165	-0.893964	-0.85648	-1.1966	-1.70755	0.0445544	-0.679025	-1.00195	-1.00168	-0.95984	-1.3291	-0.0445544	0.0898603	0.107986	0.1452	-0.236758	-0.37845	SAG	SAG	Shared_SAG
1375	OS07G0501700	C2 calcium-dependent membrane targeting domain containing protein.	0	-0.702718	-1.09797	-1.14217	-1.37455	-1.60991	-0.269256	-1.01893	-1.33929	-1.21699	-1.33672	-1.45502	0.269256	0.316208	0.241321	0.0748188	-0.0378334	-0.154886	SAG	SAG	Shared_SAG
1376	OS07G0508200	Similar to SKIP interacting protein 30 (Fragment).	0	-0.336176	-0.621294	-0.76181	-1.1694	-1.62052	0.0639823	-0.670145	-1.05226	-1.02623	-1.21447	-1.39521	-0.0639823	0.333969	0.430966	0.26442	0.0450731	-0.225313	SAG	SAG	Shared_SAG
1377	OS07G0546200	Conserved hypothetical protein.	0	-0.722047	-1.06519	-1.13422	-1.52598	-1.97109	0.106643	-1.00268	-1.34932	-1.17634	-1.24009	-1.77587	-0.106643	0.280634	0.284128	0.0421196	-0.285897	-0.195219	SAG	SAG	Shared_SAG
1378	OS07G0571900	Prp18 domain containing protein.	0	-0.374086	-0.565292	-0.587841	-0.796223	-1.07546	0.178883	-0.365236	-0.600223	-0.409679	-0.549692	-0.879333	-0.178883	-0.00884983	0.0349307	-0.178162	-0.246531	-0.196122	SAG	SAG	Shared_SAG
1379	OS08G0140500	Similar to Tryptophan decarboxylase (EC 4.1.1.28).	0	-0.251087	-0.469144	-0.705332	-1.13913	-1.70102	0.525606	-0.346686	-0.800733	-1.19268	-1.48317	-1.28322	-0.525606	0.0955995	0.33159	0.487349	0.344034	-0.417796	SAG	SAG	Shared_SAG
1380	OS08G0151000	Similar to Myb-like DNA-binding domain, SHAQKYF class family protein.	0	-0.245259	-0.449582	-0.581581	-0.887879	-1.1009	0.498625	-0.291875	-0.733917	-0.762893	-0.892017	-0.79378	-0.498625	0.046616	0.284334	0.181312	0.00413721	-0.307118	SAG	SAG	Shared_SAG
1381	OS08G0203800	Cyclin-like F-box domain containing protein.	0	-0.462553	-0.703446	-0.743029	-0.909131	-1.26774	0.301577	-0.374289	-0.780675	-0.673263	-0.851621	-1.0673	-0.301577	-0.088265	0.0772284	-0.0697656	-0.05751	-0.200444	SAG	SAG	Shared_SAG
1382	OS08G0243500	Similar to NADPH-cytochrome P450 oxydoreductase isoform 2.	0	-0.806227	-1.14853	-0.989309	-1.34356	-1.77915	-0.0568297	-0.806263	-1.17854	-1.25827	-1.61541	-1.9567	0.0568297	3.57429e-05	0.0300066	0.26896	0.271847	0.177556	SAG	SAG	Shared_SAG
1383	OS08G0435900	Similar to LHC I type IV chlorophyll binding protein (Fragment).	0	-2.87629	-4.34495	-4.13465	-5.05722	-6.25422	-0.25013	-3.15745	-4.65591	-4.51408	-5.29482	-6.0905	0.25013	0.281156	0.310954	0.379435	0.237607	-0.163714	SAG	SAG	Shared_SAG
1384	OS09G0268000	Similar to lectin-like receptor kinase 7.	0	-0.842858	-1.28886	-1.20238	-1.56592	-1.98864	-0.308854	-1.20211	-1.68409	-1.49624	-1.74831	-2.07727	0.308854	0.359252	0.395236	0.293862	0.182396	0.0886328	SAG	SAG	Shared_SAG
1385	OS09G0451500	Similar to protein disulfide isomerase.	0	-0.763962	-1.12729	-1.03555	-1.39523	-1.84035	-0.207271	-0.969228	-1.32836	-1.23523	-1.33143	-1.51483	0.207271	0.205266	0.201075	0.199682	-0.0638042	-0.325514	SAG	SAG	Shared_SAG
1386	OS09G0453800	1-aminocyclopropane-1-carboxylate synthase family protein.	0	-0.615542	-0.909851	-0.790015	-1.00277	-1.2948	0.0318645	-0.688659	-0.988145	-0.899271	-1.00358	-1.2701	-0.0318645	0.0731177	0.0782936	0.109256	0.000805842	-0.0246983	SAG	SAG	Shared_SAG
1387	OS09G0501850	Similar to FK506-binding protein 2-1 precursor (EC 5.2.1.8) (Peptidyl-prolyl cis- trans isomerase) (PPIase) (Rotamase) (15 kDa FKBP) (FKBP-15-1).	0	-0.226154	-0.353282	-0.357502	-0.581552	-1.00239	0.160108	-0.337201	-0.566837	-0.517959	-0.577582	-0.913006	-0.160108	0.111047	0.213555	0.160457	-0.0039699	-0.0893878	SAG	SAG	Shared_SAG
1388	OS09G0527600	Similar to GTP-binding protein (Fragment).	0	-0.302312	-0.546114	-0.638278	-0.958482	-1.43111	0.0904229	-0.635943	-0.937364	-0.741252	-0.964184	-1.23101	-0.0904229	0.333631	0.39125	0.102974	0.00570274	-0.200098	SAG	SAG	Shared_SAG
1389	OS10G0181600	Methyltransferase type 11 domain containing protein.	0	-1.40786	-2.0487	-1.96036	-2.46474	-2.85988	-0.417821	-1.6799	-2.23803	-2.10382	-2.48225	-2.82523	0.417821	0.272042	0.18933	0.14346	0.0175106	-0.0346539	SAG	SAG	Shared_SAG
1390	OS10G0459300	Exostosin-like family protein.	0	-0.412044	-0.641828	-0.732539	-0.986864	-1.24645	0.135178	-0.502925	-0.958382	-0.826628	-0.917223	-1.18946	-0.135178	0.0908816	0.316554	0.0940885	-0.0696403	-0.056983	SAG	SAG	Shared_SAG
1391	OS10G0467000	Conserved hypothetical protein.	0	-0.899957	-1.10729	-1.15421	-1.42841	-1.93971	-0.258995	-1.09132	-1.46196	-1.23989	-1.37531	-1.52658	0.258995	0.191364	0.354673	0.0856717	-0.0531008	-0.413136	SAG	SAG	Shared_SAG
1392	OS10G0509200	Similar to plastid-lipid associated protein PAP / fibrillin family protein.	0	-0.606458	-0.876621	-0.807698	-1.08064	-1.42562	-0.298518	-0.879383	-1.14151	-0.978552	-1.13949	-1.34396	0.298518	0.272925	0.264889	0.170854	0.0588506	-0.0816582	SAG	SAG	Shared_SAG
1393	OS11G0100200	Similar to ALY protein.	0	-0.382772	-0.651606	-0.544499	-0.924506	-1.15689	0.259879	-0.354272	-0.651167	-0.382861	-0.574875	-0.952056	-0.259879	-0.0285009	-0.000438537	-0.161638	-0.349631	-0.204831	SAG	SAG	Shared_SAG
1394	OS11G0116000	Similar to Nonspecific lipid-transfer protein 1 (LTP 1) (Major allergen Pru d 3).	0	-1.01182	-1.55879	-1.55106	-1.8608	-2.1851	0.278034	-1.14534	-1.83456	-1.67966	-1.61565	-1.69674	-0.278034	0.133526	0.275763	0.1286	-0.245156	-0.48836	SAG	SAG	Shared_SAG
1395	OS11G0127800	Similar to FHA domain containing protein, expressed.	0	-1.13128	-1.73117	-1.69499	-2.14657	-2.69111	-0.407479	-1.53656	-2.07858	-2.0095	-2.22159	-2.59711	0.407479	0.40528	0.347415	0.31451	0.0750123	-0.0940083	SAG	SAG	Shared_SAG
1396	OS11G0145400	Similar to GRF zinc finger family protein.	0	-0.628119	-0.952443	-0.910084	-1.12435	-1.32162	0.00718225	-0.775169	-1.09889	-0.918109	-0.85108	-1.04799	-0.00718225	0.147051	0.146447	0.00802556	-0.273274	-0.273631	SAG	SAG	Shared_SAG
1397	OS12G0115100	Nonspecific lipid-transfer protein 1 precursor (LTP 1) (PAPI).	0	-1.09282	-1.47781	-1.16007	-1.55541	-1.85002	0.150383	-1.10781	-1.64198	-1.31019	-1.76512	-2.39155	-0.150383	0.0149809	0.164171	0.150122	0.209701	0.541529	SAG	SAG	Shared_SAG
1398	OS12G0165700	Transcription elongation factor, TFIIS/CRSP70, N-terminal domain containing protein.	0	-0.676117	-0.989759	-0.915602	-1.17621	-1.43959	0.284572	-0.686764	-1.17325	-1.19199	-1.17488	-1.03846	-0.284572	0.0106466	0.183496	0.276387	-0.00133173	-0.401132	SAG	SAG	Shared_SAG
1399	OS12G0181500	Similar to Amino acid carrier (Fragment).	0	-0.415436	-0.650688	-0.576334	-0.896324	-1.05695	0.0380031	-0.616679	-0.817747	-0.654957	-0.897525	-1.27926	-0.0380031	0.201243	0.167058	0.0786228	0.00120032	0.222315	SAG	SAG	Shared_SAG
1400	OS12G0263200	Pinoresinol-lariciresinol reductase TH2.	0	-0.730266	-1.18414	-1.37368	-1.84516	-2.27475	-0.0569478	-0.96087	-1.2355	-1.22449	-1.52368	-1.74989	0.0569478	0.230604	0.0513565	-0.149195	-0.321479	-0.52486	SAG	SAG	Shared_SAG
1401	OS12G0509900	Hypothetical conserved gene.	0	-0.37411	-0.626957	-0.762505	-0.967226	-1.17615	0.158024	-0.590294	-0.909561	-0.717164	-0.850016	-0.964566	-0.158024	0.216184	0.282604	-0.0453406	-0.11721	-0.211585	SAG	SAG	Shared_SAG
1402	OS12G0560300	Similar to NTGB2 (Fragment).	0	-0.440449	-0.757206	-0.757044	-1.04933	-1.53523	-0.0788667	-0.626875	-0.918972	-0.941736	-1.13615	-1.31964	0.0788667	0.186426	0.161766	0.184692	0.0868151	-0.215593	SAG	SAG	Shared_SAG
1403	OS12G0628300	Conserved hypothetical protein.	0	-0.623145	-0.824719	-0.869861	-1.23035	-1.6737	-0.0673485	-0.728797	-1.05374	-1.04534	-1.12987	-1.15401	0.0673485	0.105653	0.22902	0.175483	-0.100481	-0.519697	SAG	SAG	Shared_SAG
1404	OS12G0630700	Similar to NONA protein.	0	-0.572644	-0.887641	-0.94203	-1.07098	-1.19248	-0.222381	-0.786647	-1.10802	-0.879387	-1.02057	-1.23134	0.222381	0.214003	0.22038	-0.0626429	-0.0504031	0.0388618	SAG	SAG	Shared_SAG
1405	OS01G0123900	Similar to Bowman-Birk type proteinase inhibitor (EBI).	0	-0.994949	-1.81992	-2.59242	-2.7397	-2.35178	-0.0539682	-1.35162	-2.30967	-2.83567	-2.86187	-2.26335	0.0539682	0.356672	0.489753	0.243253	0.12217	-0.0884351	SAG	SAG	Shared_SAG
1406	OS01G0124000	Similar to Bowman Birk trypsin inhibitor.	0	-1.35663	-2.4859	-2.60432	-2.77756	-2.52989	-0.516838	-1.69176	-2.72838	-2.97873	-3.14564	-2.70785	0.516838	0.335137	0.242479	0.3744	0.368085	0.177955	SAG	SAG	Shared_SAG
1407	OS01G0137250	Similar to Stress-induced receptor-like kinase 2.	0	-0.846187	-1.31039	-1.26747	-1.3875	-1.58502	-0.0769809	-1.02855	-1.46975	-1.60721	-1.66336	-1.56129	0.0769809	0.182361	0.159362	0.33974	0.275852	-0.0237295	SAG	SAG	Shared_SAG
1408	OS01G0279100	Similar to Basic leucine zipper transcription factor CAT103 (Fragment).	0	-1.50387	-2.21522	-2.00503	-2.10761	-2.01236	-0.125674	-1.78844	-2.53289	-2.3546	-2.39845	-2.25942	0.125674	0.284576	0.317664	0.349571	0.29084	0.247058	SAG	SAG	Shared_SAG
1409	OS01G0732000	Similar to Mitochondrial import receptor subunit TOM7-1 (Translocase of outer membrane 7 kDa subunit 1).	0	-0.515994	-0.884684	-0.792023	-1.05743	-1.264	-0.0265196	-0.826853	-1.19677	-1.05987	-0.993384	-0.861503	0.0265196	0.310859	0.312085	0.267842	-0.064043	-0.402499	SAG	SAG	Shared_SAG
1410	OS01G0770200	Aromatic L-amino acid decarboxylase (AADC), Conversion of tyrosine into tyramine	0	-0.516819	-0.829266	-1.1454	-1.26056	-1.16529	-0.103948	-0.85776	-1.24898	-1.34548	-1.22064	-0.918461	0.103948	0.340942	0.419709	0.200078	-0.0399194	-0.246827	SAG	SAG	Shared_SAG
1411	OS01G0806200	Cyclin-like F-box domain containing protein.	0	-0.424497	-0.837983	-1.09618	-1.1879	-1.04097	-0.0356461	-0.753282	-1.06052	-0.829135	-0.933813	-0.630466	0.0356461	0.328784	0.222537	-0.267046	-0.254087	-0.410507	SAG	SAG	Shared_SAG
1412	OS01G0888800	Conserved hypothetical protein.	0	-0.509754	-0.866498	-1.18037	-1.35516	-1.31538	-0.0705758	-0.695893	-1.12395	-1.26845	-1.24594	-0.870103	0.0705758	0.186139	0.257449	0.0880864	-0.109219	-0.445273	SAG	SAG	Shared_SAG
1413	OS01G0894700	Trigger factor, ribosome-binding, bacterial domain containing protein.	0	-1.16849	-1.77099	-1.67287	-1.68433	-1.36724	-0.552354	-1.50248	-1.94607	-2.03076	-2.01693	-1.81426	0.552354	0.333989	0.175088	0.357883	0.332603	0.447024	SAG	SAG	Shared_SAG
1414	OS01G0909400	Protein of unknown function DUF868, plant family protein.	0	-0.994623	-1.47586	-1.66137	-1.66178	-1.46157	-0.472117	-1.28764	-1.69073	-1.54714	-1.1862	-1.09619	0.472117	0.293021	0.214867	-0.114238	-0.475576	-0.365378	SAG	SAG	Shared_SAG
1415	OS02G0314300	Sodium/calcium exchanger membrane region domain containing protein.	0	-1.28388	-2.03807	-2.16835	-2.2074	-2.00729	-0.54166	-1.58502	-2.18842	-2.55066	-2.44991	-2.31926	0.54166	0.301144	0.150345	0.382313	0.242513	0.311973	SAG	SAG	Shared_SAG
1416	OS02G0504700	Conserved hypothetical protein.	0	-0.460807	-0.766752	-1.02353	-1.27456	-1.15224	0.0225177	-0.804474	-1.29746	-1.53678	-1.53652	-1.26338	-0.0225177	0.343666	0.53071	0.513251	0.26196	0.111137	SAG	SAG	Shared_SAG
1417	OS02G0553200	Similar to thylakoid-bound ascorbate peroxidase APx8.	0	-0.804377	-1.28163	-1.36558	-1.30998	-1.03965	-0.38557	-1.07667	-1.4822	-1.54135	-1.36582	-1.15422	0.38557	0.272289	0.200564	0.175769	0.0558347	0.114569	SAG	SAG	Shared_SAG
1418	OS02G0600650	Conserved hypothetical protein.	0	-0.481827	-0.880861	-0.875089	-1.07488	-1.15393	-0.0169258	-0.797845	-1.21077	-1.18915	-1.11571	-1.05184	0.0169258	0.316018	0.329906	0.314063	0.0408308	-0.10209	SAG	SAG	Shared_SAG
1419	OS02G0709600	Protein of unknown function DUF617, plant family protein.	0	-0.790073	-1.13199	-1.27495	-1.30055	-1.21599	0.151489	-1.10252	-1.64197	-1.36407	-1.36154	-0.778461	-0.151489	0.312448	0.509979	0.0891179	0.0609824	-0.437527	SAG	SAG	Shared_SAG
1420	OS02G0744900	Similar to Geranylgeranyl reductase (Fragment).	0	-1.49502	-2.19421	-1.84171	-2.16254	-2.60385	-0.283901	-1.95315	-2.62276	-2.32846	-2.31106	-2.41558	0.283901	0.458125	0.428547	0.486753	0.148512	-0.188267	SAG	SAG	Shared_SAG
1421	OS03G0125700	Ubiquitin ligase, Det1/DDB1-complexing domain containing protein.	0	-0.612772	-0.990309	-1.3415	-1.50741	-1.54762	-0.020099	-0.881455	-1.36391	-1.30455	-1.33026	-1.21661	0.020099	0.268683	0.373605	-0.0369475	-0.17715	-0.331005	SAG	SAG	Shared_SAG
1422	OS03G0149200	HR-like lesion-inducer family protein.	0	-0.761115	-1.37959	-1.75532	-1.87197	-1.67075	-0.241561	-1.09954	-1.5873	-1.71182	-1.78444	-1.48486	0.241561	0.338428	0.207708	-0.0435019	-0.0875225	-0.185882	SAG	SAG	Shared_SAG
1423	OS03G0343900	Photosystem II PsbX domain containing protein.	0	-1.35838	-2.13908	-1.88368	-1.75032	-1.59698	0.0355389	-1.84598	-2.56535	-2.46062	-1.97006	-1.54851	-0.0355389	0.487599	0.426268	0.576932	0.219742	-0.0484731	SAG	SAG	Shared_SAG
1424	OS03G0856700	Gibberellin 20 oxidase 1 (EC 1.14.11.-) (Gibberellin C-20 oxidase 1) (GA 20-oxidase 1) (Os20ox).	0	-0.657944	-1.0176	-1.01682	-0.953403	-1.00342	0.0494411	-0.973147	-1.35186	-1.0214	-0.93518	-0.853457	-0.0494411	0.315203	0.334261	0.00457476	-0.0182235	-0.149962	SAG	SAG	Shared_SAG
1425	OS04G0154800	Protein of unknown function DUF594 family protein.	0	-0.81854	-1.25465	-1.13484	-1.24794	-1.41685	-0.0977783	-1.06351	-1.47982	-1.25068	-1.32482	-1.25279	0.0977783	0.244974	0.225165	0.115844	0.0768833	-0.16406	SAG	SAG	Shared_SAG
1426	OS04G0167800	Similar to Chalcone reductase homologue (Fragment).	0	-0.821852	-1.38309	-1.54702	-1.83366	-2.01795	0.0502464	-1.24652	-1.94465	-1.92183	-1.94711	-1.64318	-0.0502464	0.424671	0.561561	0.374806	0.113454	-0.37477	SAG	SAG	Shared_SAG
1427	OS04G0288100	Similar to Auxin-binding protein ABP20.	0	-0.777589	-1.22531	-1.37321	-1.2992	-1.19659	-0.201521	-1.06163	-1.5312	-1.37431	-1.2586	-1.01504	0.201521	0.284044	0.305898	0.00109539	-0.0406009	-0.181547	SAG	SAG	Shared_SAG
1428	OS04G0531400	Similar to Lectin-like receptor kinase 7;2.	0	-1.0313	-1.49789	-1.33212	-1.50548	-1.44921	0.0470004	-1.07598	-1.62136	-1.44843	-1.44096	-1.17574	-0.0470004	0.0446708	0.123472	0.116316	-0.0645235	-0.273467	SAG	SAG	Shared_SAG
1429	OS04G0635000	Similar to H0315F07.10 protein.	0	-1.10196	-1.51856	-1.76603	-1.68139	-1.44346	-0.0709742	-1.43224	-1.97721	-1.49444	-1.43151	-1.09363	0.0709742	0.330285	0.45865	-0.271591	-0.249883	-0.34982	SAG	SAG	Shared_SAG
1430	OS05G0133100	Similar to PII protein (Fragment).	0	-0.684872	-1.06546	-1.06343	-1.3225	-1.55584	-0.147429	-1.05091	-1.4013	-1.27871	-1.18895	-1.10342	0.147429	0.36604	0.335844	0.215285	-0.133549	-0.452417	SAG	SAG	Shared_SAG
1431	OS05G0413332	Hypothetical protein.	0	-0.566479	-0.864501	-0.828603	-0.967423	-1.10691	0.02316	-0.647386	-1.31259	-1.08036	-1.01117	-0.894684	-0.02316	0.0809065	0.44809	0.251758	0.0437473	-0.212222	SAG	SAG	Shared_SAG
1432	OS05G0435800	Similar to Subtilisin-like protease.	0	-1.05276	-1.55086	-1.10985	-1.33921	-1.70411	-0.0176565	-1.34023	-1.99453	-1.65362	-1.67365	-1.50185	0.0176565	0.287468	0.44367	0.543765	0.334439	-0.202264	SAG	SAG	Shared_SAG
1433	OS05G0490900	Conserved hypothetical protein.	0	-0.48867	-0.78778	-0.773829	-0.916904	-1.08568	-0.013014	-0.858476	-1.09156	-1.16905	-0.884542	-0.777939	0.013014	0.369806	0.303777	0.395222	-0.0323616	-0.307743	SAG	SAG	Shared_SAG
1434	OS06G0159900	Similar to Arm repeat containing protein.	0	-0.881223	-1.33472	-1.2961	-1.42813	-1.58797	-0.0689406	-1.10878	-1.52498	-1.39773	-1.42938	-1.33216	0.0689406	0.227553	0.190265	0.101633	0.00125197	-0.255816	SAG	SAG	Shared_SAG
1435	OS06G0581701	Conserved hypothetical protein.	0	-0.882477	-1.30045	-1.2562	-1.52563	-1.72664	-0.20513	-1.2515	-1.66773	-1.4427	-1.28315	-1.49602	0.20513	0.369019	0.367286	0.186505	-0.242482	-0.230628	SAG	SAG	Shared_SAG
1436	OS06G0652200	Similar to Hemolysin-III related family protein.	0	-0.349186	-0.656808	-0.998083	-1.10387	-1.12327	0.0406961	-0.744835	-0.964212	-1.04111	-0.948627	-0.73239	-0.0406961	0.39565	0.307404	0.0430249	-0.155241	-0.390881	SAG	SAG	Shared_SAG
1437	OS07G0134000	Similar to Amino acid permease-like protein (Fragment).	0	-0.720195	-1.27405	-1.3022	-1.47659	-1.53007	-0.282895	-1.17404	-1.66479	-1.77433	-1.68323	-1.32538	0.282895	0.453841	0.390739	0.47213	0.206642	-0.204687	SAG	SAG	Shared_SAG
1438	OS07G0141400	Similar to 23 kDa polypeptide of photosystem II.	0	-0.706559	-1.11797	-1.04637	-0.990577	-0.966375	0.0203577	-0.928622	-1.37642	-1.33561	-1.15102	-0.881518	-0.0203577	0.222063	0.258447	0.289237	0.160447	-0.0848568	SAG	SAG	Shared_SAG
1439	OS07G0540100	Serine/threonine protein kinase-related domain containing protein.	0	-0.437147	-0.785458	-1.05052	-1.17636	-1.05626	-0.143599	-0.877446	-1.35129	-1.6298	-1.61233	-1.35313	0.143599	0.440299	0.565828	0.579273	0.435967	0.296878	SAG	SAG	Shared_SAG
1440	OS07G0577600	Similar to Type II chlorophyll a/b binding protein from photosystem I precursor.	0	-1.31429	-1.95325	-1.77232	-1.87987	-2.18254	-0.172564	-1.65879	-2.33018	-2.20263	-2.00443	-2.12822	0.172564	0.344497	0.376923	0.430314	0.124566	-0.0543202	SAG	SAG	Shared_SAG
1441	OS08G0163400	RNA polymerase sigma-70 domain containing protein.	0	-1.06567	-1.52957	-1.31	-1.38941	-1.41586	-0.431764	-1.28811	-1.7031	-1.47031	-1.49991	-1.52135	0.431764	0.222444	0.173536	0.160317	0.110494	0.105493	SAG	SAG	Shared_SAG
1442	OS08G0200500	Serine/threonine protein kinase domain containing protein.	0	-0.732781	-1.0194	-1.00363	-1.01068	-0.877935	-0.162614	-1.06985	-1.52614	-1.42199	-1.3937	-1.24916	0.162614	0.337072	0.506739	0.418358	0.383025	0.371228	SAG	SAG	Shared_SAG
1443	OS08G0260000	Similar to N-acetyltransferase.	0	-0.759877	-1.17895	-1.30132	-1.37503	-1.17543	-0.426684	-1.09473	-1.40477	-1.40752	-1.28264	-1.43705	0.426684	0.334855	0.225822	0.106191	-0.0923858	0.261616	SAG	SAG	Shared_SAG
1444	OS08G0278900	MIR domain containing protein.	0	-0.67376	-1.01618	-0.884056	-0.873267	-1.00721	-0.168128	-1.12254	-1.47981	-1.34051	-1.09632	-0.623262	0.168128	0.448778	0.463632	0.456457	0.223053	-0.383947	SAG	SAG	Shared_SAG
1445	OS08G0500700	Similar to Heat shock protein 82.	0	-1.25195	-1.75539	-1.24473	-1.41193	-1.90055	0.150662	-1.51306	-2.16595	-1.6332	-1.72026	-1.70729	-0.150662	0.261105	0.410552	0.388469	0.308333	-0.193263	SAG	SAG	Shared_SAG
1446	OS08G0560900	Similar to Photosystem I reaction center subunit II, chloroplast precursor (Photosystem I 20 kDa subunit) (PSI-D).	0	-0.738462	-1.10568	-0.823072	-0.860764	-0.921161	-0.0630475	-0.97807	-1.36362	-1.16927	-1.09221	-0.926932	0.0630475	0.239608	0.257948	0.346202	0.231447	0.00577156	SAG	SAG	Shared_SAG
1447	OS09G0279400	Rhodanese-like domain containing protein.	0	-1.16098	-1.65243	-1.27195	-1.36058	-1.45551	-0.551201	-1.35695	-1.64458	-1.33506	-1.37398	-1.48216	0.551201	0.195973	-0.00785243	0.063106	0.0133955	0.0266587	SAG	SAG	Shared_SAG
1448	OS09G0439200	Tify domain containing protein.	0	-0.889537	-1.19387	-1.06574	-1.09371	-1.12559	-0.526355	-1.29334	-1.54363	-1.49787	-1.59696	-1.6144	0.526355	0.403801	0.349763	0.432128	0.503247	0.48881	SAG	SAG	Shared_SAG
1449	OS10G0493600	Alpha-galactosidase precursor (EC 3.2.1.22) (Melibiase) (Alpha-D- galactoside galactohydrolase).	0	-0.64966	-1.01703	-1.16859	-1.20652	-1.35078	-0.317576	-0.990308	-1.39177	-1.58145	-1.64488	-1.36752	0.317576	0.340648	0.374743	0.412853	0.438367	0.0167417	SAG	SAG	Shared_SAG
1450	OS10G0522601	Armadillo-like helical domain containing protein.	0	-0.577025	-0.965799	-0.975474	-1.25165	-1.43718	-0.246107	-1.10715	-1.37607	-1.40246	-1.32218	-1.07938	0.246107	0.530123	0.410269	0.426986	0.0705345	-0.357799	SAG	SAG	Shared_SAG
1451	OS11G0116200	Similar to nonspecific lipid-transfer protein 3.	0	-0.991515	-1.55038	-1.61415	-1.83166	-1.97882	-0.425734	-1.54733	-2.04917	-2.04146	-1.95846	-1.58268	0.425734	0.555815	0.498787	0.427311	0.126805	-0.396144	SAG	SAG	Shared_SAG
1452	OS11G0629400	Similar to Nitrilase associated protein-like.	0	-1.35273	-2.03989	-1.94033	-2.09836	-2.23924	-0.366535	-1.67336	-2.18569	-2.00617	-1.75033	-1.86878	0.366535	0.320633	0.145796	0.0658386	-0.348033	-0.370456	SAG	SAG	Shared_SAG
1453	OS12G0115300	Plant lipid transfer protein and hydrophobic protein, helical domain containing protein.	0	-1.24516	-1.95486	-2.04698	-2.30556	-2.25203	-0.0383936	-1.59031	-2.27662	-2.16687	-2.12352	-1.96679	0.0383936	0.345142	0.321761	0.119892	-0.182044	-0.285237	SAG	SAG	Shared_SAG
1454	OS12G0115500	Similar to nonspecific lipid-transfer protein 3.	0	-1.07234	-1.67067	-1.74064	-2.02209	-2.02391	-0.301708	-1.41317	-1.92838	-1.97158	-2.04551	-1.83143	0.301708	0.340834	0.257709	0.230936	0.0234243	-0.19248	SAG	SAG	Shared_SAG
1455	OS12G0197700	Region of unknown function, putative Zinc finger, XS and XH domain containing protein.	0	-0.91271	-1.52646	-1.83585	-2.02168	-1.96707	0.148893	-1.22724	-2.02735	-2.09432	-2.23511	-2.2226	-0.148893	0.314528	0.500892	0.258474	0.213432	0.25553	SAG	SAG	Shared_SAG
1456	OS12G0569500	Thaumatin, pathogenesis-related family protein.	0	-0.810721	-1.23088	-1.41644	-1.52748	-0.855111	0.35062	-0.955485	-1.66289	-1.8186	-1.58943	-1.26857	-0.35062	0.144764	0.432002	0.402161	0.0619506	0.413458	SAG	SAG	Shared_SAG
1457	OS01G0117300	Similar to Receptor kinase LRK10.	0	-0.518205	-0.769127	-0.665192	-1.13884	-1.895	-0.103977	-0.532375	-0.85491	-0.947497	-1.27665	-1.80896	0.103977	0.0141699	0.0857834	0.282305	0.137812	-0.0860374	SAG	SAG	Shared_SAG
1458	OS01G0155200	Similar to H0525E10.8 protein.	0	-0.216707	-0.647915	-0.997731	-1.34427	-1.88544	0.170229	-0.635184	-1.12858	-1.50374	-1.74705	-2.05078	-0.170229	0.418477	0.480669	0.506007	0.402779	0.165336	SAG	SAG	Shared_SAG
1459	OS01G0161300	Hypothetical conserved gene.	0	-0.354662	-0.514921	-0.479732	-0.836961	-1.16365	-0.321001	-0.399809	-0.565238	-0.946749	-1.32104	-1.7173	0.321001	0.0451474	0.0503169	0.467017	0.48408	0.553642	SAG	SAG	Shared_SAG
1460	OS01G0235100	Similar to predicted protein.	0	-0.28373	-0.506523	-0.48011	-0.859046	-1.26556	-0.33488	-0.759124	-0.946619	-0.902733	-1.07416	-1.45592	0.33488	0.475393	0.440096	0.422623	0.215113	0.190357	SAG	SAG	Shared_SAG
1461	OS01G0498200	Conserved hypothetical protein.	0	-0.451746	-0.811997	-1.01675	-1.61508	-2.45492	-0.410324	-0.760551	-0.987707	-1.05449	-1.6807	-2.51806	0.410324	0.308805	0.17571	0.0377427	0.0656178	0.0631336	SAG	SAG	Shared_SAG
1462	OS01G0536000	Similar to CBL-interacting serine/threonine-protein kinase 24 (EC 2.7.1.37) (SNF1-related kinase 3.11) (SALT OVERLY SENSITIVE 2 protein).	0	-0.266898	-0.455367	-0.621102	-0.976961	-1.37168	-0.466341	-0.519327	-0.62701	-0.816412	-1.1426	-1.51854	0.466341	0.252429	0.171644	0.195311	0.165637	0.146857	SAG	SAG	Shared_SAG
1463	OS01G0544200	Similar to P450.	0	-0.389718	-0.754052	-1.09745	-1.823	-2.75637	-0.148403	-0.634976	-1.06839	-1.26954	-1.90385	-2.75756	0.148403	0.245258	0.314342	0.172094	0.0808572	0.00118584	SAG	SAG	Shared_SAG
1464	OS01G0678100	Protein of unknown function DUF2921 domain containing protein.	0	-0.748017	-1.19809	-1.32092	-1.77484	-2.47523	-0.409267	-1.08853	-1.44171	-1.38278	-1.81375	-2.61585	0.409267	0.340508	0.24362	0.0618671	0.038917	0.140621	SAG	SAG	Shared_SAG
1465	OS01G0695600	Pyridoxal phosphate-dependent enzyme, beta subunit domain containing protein.	0	-0.194882	-0.366944	-0.552866	-0.810203	-1.15675	-0.308007	-0.473265	-0.652006	-0.832612	-1.12217	-1.48469	0.308007	0.278383	0.285062	0.279746	0.311963	0.327946	SAG	SAG	Shared_SAG
1466	OS01G0716400	Violaxanthin de-epoxidase family protein.	0	-0.38672	-0.635791	-0.301211	-0.661956	-1.22747	-0.148223	-0.69817	-0.91153	-0.793652	-1.10472	-1.57012	0.148223	0.31145	0.275738	0.492442	0.442768	0.342649	SAG	SAG	Shared_SAG
1467	OS01G0720600	Similar to Starch synthase IV.	0	-0.474163	-0.759056	-0.876714	-0.985283	-1.0809	-0.427715	-0.397104	-0.505533	-0.793399	-1.202	-1.54693	0.427715	-0.0770585	-0.253523	-0.0833151	0.216715	0.46603	SAG	SAG	Shared_SAG
1468	OS01G0851100	GDP-fucose protein O-fucosyltransferase domain containing protein.	0	-0.199328	-0.327584	-0.520095	-0.8342	-1.23076	-0.248414	-0.602187	-0.798443	-1.00651	-1.21983	-1.34182	0.248414	0.402859	0.470859	0.486417	0.385634	0.111064	SAG	SAG	Shared_SAG
1469	OS01G0901000	Similar to Arm repeat-containing protein.	0	-0.547401	-0.870721	-0.854251	-1.1955	-1.46662	-0.553363	-0.814786	-1.05963	-1.06102	-1.3519	-1.76601	0.553363	0.267385	0.18891	0.206764	0.156408	0.299393	SAG	SAG	Shared_SAG
1470	OS01G0955700	Similar to predicted protein.	0	0.0306641	-0.132668	-0.600864	-1.00283	-1.3309	-0.188934	-0.353786	-0.562392	-0.860025	-1.25258	-1.59835	0.188934	0.38445	0.429725	0.259161	0.249744	0.26745	SAG	SAG	Shared_SAG
1471	OS02G0123100	Similar to cDNA clone:J033034K16, full insert sequence.	0	-0.146478	-0.462429	-0.902991	-1.15729	-1.53524	-0.36814	-0.41703	-0.727887	-1.19454	-1.43082	-1.56415	0.36814	0.270552	0.265459	0.291551	0.273525	0.0289084	SAG	SAG	Shared_SAG
1472	OS02G0132500	Similar to Common plant regulatory factor 7.	0	-0.368507	-0.617231	-0.828275	-1.12734	-1.55728	-0.385143	-0.717791	-0.892119	-0.980596	-1.1077	-1.44071	0.385143	0.349284	0.274888	0.152321	-0.019644	-0.116565	SAG	SAG	Shared_SAG
1473	OS02G0211000	Conserved hypothetical protein.	0	-0.752999	-1.32581	-1.62834	-2.54611	-3.7225	-0.579593	-1.03344	-1.47385	-1.88625	-2.71288	-3.88012	0.579593	0.280436	0.148035	0.25791	0.166772	0.157622	SAG	SAG	Shared_SAG
1474	OS02G0234500	NAD(P)-binding domain containing protein.	0	-0.0976085	-0.243989	-0.35898	-0.73297	-1.23418	-0.275846	-0.459247	-0.61262	-0.773619	-1.09572	-1.47751	0.275846	0.361638	0.368631	0.414639	0.362753	0.243333	SAG	SAG	Shared_SAG
1475	OS02G0245200	Conserved hypothetical protein.	0	-0.700784	-0.826592	-0.692355	-0.981849	-1.26	-0.143978	-0.611328	-0.882822	-0.843819	-1.29095	-1.79359	0.143978	-0.0894557	0.05623	0.151464	0.309105	0.533592	SAG	SAG	Shared_SAG
1476	OS02G0273700	VHS domain containing protein.	0	-0.312523	-0.484775	-0.501086	-0.943423	-1.42715	-0.443731	-0.647815	-0.77742	-0.921773	-1.27688	-1.63248	0.443731	0.335292	0.292645	0.420687	0.333459	0.205326	SAG	SAG	Shared_SAG
1477	OS02G0527600	Similar to CTR1-like protein kinase.	0	-0.592044	-0.91967	-0.828722	-1.1029	-1.51616	0.218413	-0.469815	-0.973268	-1.1412	-1.56243	-1.94755	-0.218413	-0.122229	0.0535977	0.31248	0.459527	0.431391	SAG	SAG	Shared_SAG
1478	OS02G0725000	Similar to Protein kinase G11A (EC 2.7.1.-) (Fragment).	0	0.181926	0.0277651	-0.381489	-0.851664	-1.55217	-0.26404	-0.261481	-0.313734	-0.881799	-1.32384	-1.76893	0.26404	0.443407	0.341499	0.500311	0.47218	0.216763	SAG	SAG	Shared_SAG
1479	OS02G0776400	Similar to nuclear transcription factor Y subunit A-3.	0	-0.437409	-0.695651	-0.813528	-1.07464	-1.32281	-0.14283	-0.645139	-0.903648	-1.00539	-1.27946	-1.5877	0.14283	0.20773	0.207997	0.191866	0.204823	0.264898	SAG	SAG	Shared_SAG
1480	OS03G0177100	Conserved hypothetical protein.	0	-0.371671	-0.61952	-0.563129	-0.956345	-1.45814	0.116228	-0.487544	-0.780536	-0.737237	-1.13568	-1.45445	-0.116228	0.115872	0.161017	0.174108	0.179332	-0.00368994	SAG	SAG	Shared_SAG
1481	OS03G0178100	Similar to Copper-translocating P-type ATPase family protein, expressed.	0	-0.409753	-0.621013	-0.791647	-1.16126	-1.61034	-0.499228	-0.361125	-0.493894	-0.795543	-1.30892	-1.69772	0.499228	-0.0486279	-0.127119	0.00389632	0.147652	0.087373	SAG	SAG	Shared_SAG
1482	OS03G0220100	Similar to Very-long-chain fatty acid condensing enzyme CUT1.	0	0.0733891	-0.0490212	-0.204685	-0.688299	-1.42288	-0.142905	-0.42934	-0.586548	-0.626566	-0.922541	-1.34725	0.142905	0.502729	0.537527	0.421881	0.234242	-0.0756285	SAG	SAG	Shared_SAG
1483	OS03G0228500	Conserved hypothetical protein.	0	-0.276183	-0.520913	-0.793944	-1.17293	-1.65646	-0.219123	-0.577548	-0.835393	-0.95375	-1.39616	-2.06589	0.219123	0.301366	0.31448	0.159806	0.223232	0.40943	SAG	SAG	Shared_SAG
1484	OS03G0231800	Similar to Squalene monooxygenase 1 (EC 1.14.99.7).	0	-0.297216	-0.653787	-1.13364	-1.37793	-1.62989	-0.522664	-0.606701	-0.836107	-1.45897	-1.68888	-1.66157	0.522664	0.309485	0.18232	0.325335	0.310953	0.0316764	SAG	SAG	Shared_SAG
1485	OS03G0284600	Thioredoxin-like fold domain containing protein.	0	-0.126266	-0.242608	-0.326121	-0.72595	-1.29219	-0.26468	-0.635929	-0.72096	-0.728033	-0.878649	-1.34054	0.26468	0.509663	0.478352	0.401912	0.152699	0.0483515	SAG	SAG	Shared_SAG
1486	OS03G0308800	Tetratricopeptide-like helical domain containing protein.	0	-0.438529	-0.660964	-0.693313	-0.902517	-1.14345	-0.236814	-0.603404	-0.819379	-0.882152	-1.20629	-1.34154	0.236814	0.164875	0.158415	0.188839	0.303776	0.19809	SAG	SAG	Shared_SAG
1487	OS03G0338200	Conserved hypothetical protein.	0	-0.347203	-0.461487	-0.391156	-0.710883	-1.07487	-0.148961	-0.502398	-0.678696	-0.57261	-0.794234	-1.19054	0.148961	0.155194	0.217208	0.181454	0.0833516	0.115673	SAG	SAG	Shared_SAG
1488	OS03G0370200	Similar to predicted protein.	0	-0.019904	-0.126646	-0.483169	-0.803726	-1.07915	-0.377647	-0.0972901	-0.174387	-0.709048	-1.2258	-1.60006	0.377647	0.0773861	0.0477409	0.225879	0.422074	0.520901	SAG	SAG	Shared_SAG
1489	OS03G0755600	Similar to 36I5.7.	0	-0.0918831	-0.0864952	-0.346552	-0.747055	-1.18181	-0.257298	-0.204962	-0.345447	-0.820192	-1.19772	-1.47105	0.257298	0.113079	0.258952	0.47364	0.450668	0.289239	SAG	SAG	Shared_SAG
1490	OS03G0818100	Histidine acid phosphatase family protein.	0	-0.129556	-0.273587	-0.398893	-0.641272	-1.08661	0.0663047	-0.306516	-0.549885	-0.537968	-0.850145	-1.22328	-0.0663047	0.17696	0.276299	0.139075	0.208873	0.136667	SAG	SAG	Shared_SAG
1491	OS03G0823200	Similar to predicted protein.	0	-0.456034	-0.630979	-0.59377	-0.778239	-1.0378	-0.357651	-0.535632	-0.652233	-0.816883	-1.07429	-1.4175	0.357651	0.0795978	0.0212542	0.223114	0.29605	0.379701	SAG	SAG	Shared_SAG
1492	OS03G0840200	Six-bladed beta-propeller, TolB-like domain containing protein.	0	-0.177332	-0.351418	-0.461116	-0.701239	-1.05519	-0.0111304	-0.551663	-0.82338	-0.817552	-0.907117	-1.03803	0.0111304	0.374332	0.471962	0.356436	0.205879	-0.0171566	SAG	SAG	Shared_SAG
1493	OS04G0403500	NAD(P)-binding domain containing protein.	0	-0.674983	-1.12389	-1.07602	-1.50463	-2.19539	-0.477995	-0.895396	-1.11963	-1.07964	-1.63917	-2.55858	0.477995	0.220413	-0.00425032	0.00362157	0.134534	0.363187	SAG	SAG	Shared_SAG
1494	OS04G0544100	Similar to SET domain-containing protein SET104.	0	-0.240886	-0.396564	-0.365442	-0.686089	-1.21318	-0.127728	-0.459924	-0.614088	-0.624066	-0.95798	-1.41778	0.127728	0.219037	0.217524	0.258623	0.271891	0.2046	SAG	SAG	Shared_SAG
1495	OS04G0576800	Similar to predicted protein.	0	-0.439667	-0.621095	-0.587271	-0.850788	-1.20411	-0.203466	-0.594307	-0.770027	-0.828385	-1.04379	-1.38867	0.203466	0.15464	0.148931	0.241113	0.193005	0.184565	SAG	SAG	Shared_SAG
1496	OS04G0577500	Deoxyribonuclease, TatD Mg-dependent domain containing protein.	0	-0.374431	-0.584503	-0.703949	-1.04072	-1.29408	-0.133962	-0.507991	-0.73937	-0.835734	-1.02874	-1.19442	0.133962	0.13356	0.154866	0.131784	-0.0119817	-0.099662	SAG	SAG	Shared_SAG
1497	OS04G0578200	Similar to H0404F02.9 protein.	0	-0.179046	-0.396601	-0.591139	-1.00497	-1.546	-0.202647	-0.502287	-0.705328	-0.769944	-1.01846	-1.58978	0.202647	0.323241	0.308727	0.178805	0.0134971	0.0437784	SAG	SAG	Shared_SAG
1498	OS04G0692400	Similar to ankyrin-like protein.	0	-0.132071	-0.298312	-0.40751	-0.716997	-1.0009	-0.241379	-0.344543	-0.425646	-0.609782	-0.947021	-1.37996	0.241379	0.212473	0.127334	0.202272	0.230024	0.379058	SAG	SAG	Shared_SAG
1499	OS05G0123100	Glycosyl transferase, family 43 protein.	0	0.0632845	-0.0701079	-0.455517	-0.740743	-1.03875	-0.222973	-0.385064	-0.55425	-0.682943	-0.945271	-1.23279	0.222973	0.448348	0.484142	0.227426	0.204529	0.194036	SAG	SAG	Shared_SAG
1500	OS05G0148700	Armadillo-type fold domain containing protein.	0	-0.466278	-0.679076	-0.595971	-1.15026	-1.94719	-0.215156	-0.609199	-0.788875	-0.833992	-1.43142	-2.28737	0.215156	0.14292	0.109798	0.238022	0.281164	0.340187	SAG	SAG	Shared_SAG
1501	OS05G0186300	Similar to NADP-malic enzyme.	0	-0.0423351	-0.170325	-0.451138	-0.825164	-1.25173	-0.222706	-0.31919	-0.412025	-0.748642	-1.06155	-1.50702	0.222706	0.276855	0.2417	0.297505	0.236391	0.255293	SAG	SAG	Shared_SAG
1502	OS05G0320100	Cyclin-like F-box domain containing protein.	0	-0.289427	-0.495921	-0.618721	-1.03182	-1.44741	-0.169439	-0.676401	-0.935635	-1.0705	-1.23919	-1.35293	0.169439	0.386974	0.439714	0.451777	0.207372	-0.0944725	SAG	SAG	Shared_SAG
1503	OS05G0387800	Acyl-CoA N-acyltransferase domain containing protein.	0	-0.183146	-0.265401	-0.398162	-0.800007	-1.28267	-0.0145955	-0.313159	-0.508818	-0.551274	-0.815391	-1.08341	0.0145955	0.130013	0.243417	0.153112	0.0153844	-0.199268	SAG	SAG	Shared_SAG
1504	OS05G0390800	Similar to VQ motif family protein.	0	-0.408709	-0.754817	-1.09612	-1.50644	-1.96962	-0.243543	-0.725459	-1.04783	-1.02105	-1.30658	-2.04593	0.243543	0.316749	0.293013	-0.0750682	-0.19986	0.0763098	SAG	SAG	Shared_SAG
1505	OS05G0457800	Similar to Glycerol-3-phosphate acyltransferase 5 (EC 2.3.1.15) (AtGPAT5).	0	0.286269	0.188233	-0.0538482	-0.46075	-1.12669	0.57532	-0.115184	-0.331937	-0.553623	-0.69743	-0.703973	-0.57532	0.401453	0.52017	0.499775	0.236681	-0.422718	SAG	SAG	Shared_SAG
1506	OS05G0488000	Peptidase C1A, papain family protein.	0	-0.258375	-0.377632	-0.442253	-0.718471	-1.07712	-0.0149788	-0.496818	-0.694847	-0.717801	-0.990573	-1.35042	0.0149788	0.238443	0.317215	0.275547	0.272102	0.273307	SAG	SAG	Shared_SAG
1507	OS05G0534400	Similar to Calcineurin B-like protein 4 (SALT OVERLY SENSITIVE 3 protein).	0	-0.15152	-0.327293	-0.657523	-1.07077	-1.47594	-0.39278	-0.56122	-0.685328	-0.84704	-1.0606	-1.62054	0.39278	0.409699	0.358035	0.189517	-0.0101644	0.144604	SAG	SAG	Shared_SAG
1508	OS06G0345200	Similar to Nicotianamine aminotransferase.	0	-0.772339	-1.16575	-1.39301	-1.99134	-2.62555	-0.143326	-0.94232	-1.44043	-1.72332	-2.11833	-2.59849	0.143326	0.169982	0.27468	0.330312	0.126987	-0.0270533	SAG	SAG	Shared_SAG
1509	OS06G0557700	Protein kinase, catalytic domain domain containing protein.	0	-0.122271	-0.48627	-1.32987	-1.79382	-2.03209	-0.370259	-0.505795	-0.877999	-1.55894	-1.9934	-2.10379	0.370259	0.383525	0.391729	0.229071	0.199575	0.0717031	SAG	SAG	Shared_SAG
1510	OS07G0503500	UDP-glucuronosyl/UDP-glucosyltransferase family protein.	0	-0.0932248	-0.438449	-1.25024	-1.84306	-2.20469	-0.106672	-0.614965	-0.962514	-1.66206	-1.83976	-1.73918	0.106672	0.521741	0.524065	0.411826	-0.00329876	-0.465511	SAG	SAG	Shared_SAG
1511	OS07G0520600	Conserved hypothetical protein.	0	-0.0251045	-0.248118	-0.719676	-1.0925	-1.54809	-0.443859	-0.515664	-0.626775	-0.919529	-1.32063	-1.75239	0.443859	0.49056	0.378656	0.199853	0.228134	0.204308	SAG	SAG	Shared_SAG
1512	OS07G0545500	Similar to VMP4 protein.	0	-0.217243	-0.307978	-0.4891	-0.809204	-1.23436	-0.541611	-0.416063	-0.536327	-0.804304	-1.38901	-1.66993	0.541611	0.19882	0.22835	0.315204	0.57981	0.435574	SAG	SAG	Shared_SAG
1513	OS07G0572800	Similar to MAP kinase-like protein.	0	-0.127016	-0.313842	-0.509048	-0.837761	-1.19854	-0.156315	-0.429843	-0.602442	-0.811504	-0.955297	-1.17442	0.156315	0.302827	0.288601	0.302456	0.117536	-0.0241139	SAG	SAG	Shared_SAG
1514	OS07G0603800	TGF-beta receptor, type I/II extracellular region family protein.	0	-0.554093	-0.928242	-1.16604	-1.56243	-1.91053	-0.267974	-0.843609	-1.28776	-1.43017	-1.90372	-2.10238	0.267974	0.289516	0.359515	0.264128	0.341292	0.191851	SAG	SAG	Shared_SAG
1515	OS07G0626400	Similar to Chaperone protein dnaJ.	0	-0.211643	-0.447748	-0.644861	-1.18757	-1.98068	-0.194031	-0.718788	-0.961543	-0.935722	-1.32312	-1.84248	0.194031	0.507145	0.513795	0.290861	0.135552	-0.138201	SAG	SAG	Shared_SAG
1516	OS07G0656700	Uncharacterised conserved protein UCP022348 domain containing protein.	0	-0.170936	-0.226419	-0.216001	-0.563337	-1.07724	-0.194678	-0.323854	-0.389112	-0.455813	-0.788361	-1.22427	0.194678	0.152918	0.162693	0.239811	0.225024	0.147022	SAG	SAG	Shared_SAG
1517	OS08G0102700	Harpin-induced 1 domain containing protein.	0	0.154248	-0.0474026	-0.220254	-0.481581	-1.34303	0.511193	0.0827605	-0.326496	-0.584081	-0.830789	-1.13461	-0.511193	0.0714879	0.279094	0.363827	0.349207	-0.208412	SAG	SAG	Shared_SAG
1518	OS08G0192200	Conserved hypothetical protein.	0	-0.0373276	-0.132334	-0.146143	-0.518289	-1.0112	-0.143064	-0.299804	-0.457442	-0.446077	-0.907664	-1.27812	0.143064	0.262476	0.325108	0.299934	0.389375	0.266919	SAG	SAG	Shared_SAG
1519	OS08G0384700	Hypothetical gene.	0	-0.424555	-0.713448	-0.715156	-1.14653	-1.7516	-0.0625849	-0.891668	-1.25967	-1.08734	-1.3931	-1.82645	0.0625849	0.467113	0.546224	0.37218	0.246575	0.0748543	SAG	SAG	Shared_SAG
1520	OS09G0124200	Homeodomain-like containing protein.	0	-0.428942	-0.486567	-0.57256	-0.917348	-1.40966	-0.387711	-0.57705	-0.75467	-0.858439	-0.965085	-1.47078	0.387711	0.148108	0.268102	0.285879	0.0477368	0.0611249	SAG	SAG	Shared_SAG
1521	OS09G0357250	Conserved hypothetical protein.	0	-0.237253	-0.485412	-0.58121	-0.980314	-1.20355	-0.218364	-0.598147	-0.75196	-0.816599	-1.05974	-1.4565	0.218364	0.360894	0.266548	0.235388	0.079421	0.25295	SAG	SAG	Shared_SAG
1522	OS09G0408600	Similar to Dihydrolipoamide S-acetyltransferase (EC 2.3.1.12).	0	-0.010397	-0.0894966	-0.0134092	-0.472606	-1.13759	0.157248	-0.354821	-0.557868	-0.410447	-0.632216	-1.01022	-0.157248	0.344424	0.468371	0.397038	0.15961	-0.127365	SAG	SAG	Shared_SAG
1523	OS09G0532800	Similar to peptidase S8 and S53, subtilisin, kexin, sedolisin.	0	-0.66749	-1.06427	-1.16204	-1.77707	-2.24031	-0.512608	-0.896393	-1.17947	-1.53255	-1.90645	-2.18893	0.512608	0.228903	0.115193	0.370504	0.129382	-0.0513812	SAG	SAG	Shared_SAG
1524	OS10G0110800	Similar to Nitrate transporter (Fragment).	0	-0.479707	-0.814222	-1.06824	-1.5203	-2.00892	-0.451847	-0.648967	-0.835981	-1.0318	-1.48828	-2.01874	0.451847	0.169259	0.0217589	-0.0364381	-0.0320219	0.00982248	SAG	SAG	Shared_SAG
1525	OS10G0206500	Pollen Ole e 1 allergen/extensin domain containing protein.	0	-0.624079	-1.10087	-1.50504	-2.01731	-2.48234	-0.560632	-1.13344	-1.49184	-1.65133	-1.88552	-2.51452	0.560632	0.509363	0.390976	0.146292	-0.131785	0.0321795	SAG	SAG	Shared_SAG
1526	OS10G0468500	Serine/threonine protein kinase-related domain containing protein.	0	-0.100868	-0.276253	-0.494695	-0.856366	-1.22419	-0.00960967	-0.228771	-0.527161	-0.843931	-1.22176	-1.64427	0.00960967	0.127903	0.250907	0.349236	0.365391	0.42008	SAG	SAG	Shared_SAG
1527	OS10G0484300	Pentatricopeptide repeat domain containing protein.	0	-0.247184	-0.484889	-0.77259	-1.08752	-1.30939	-0.303322	-0.7429	-0.934114	-0.917214	-1.15325	-1.49442	0.303322	0.495716	0.449225	0.144623	0.0657283	0.185036	SAG	SAG	Shared_SAG
1528	OS10G0506100	Heavy metal transport/detoxification protein domain containing protein.	0	-0.329333	-0.605737	-1.00324	-1.26225	-1.49257	-0.551361	-0.641701	-0.76231	-0.993433	-1.19937	-1.74517	0.551361	0.312367	0.156573	-0.0098066	-0.0628823	0.252601	SAG	SAG	Shared_SAG
1529	OS11G0113100	Protein-tyrosine phosphatase, dual specificity domain containing protein.	0	-0.655968	-1.00705	-0.95964	-1.35092	-1.84227	-0.1556	-1.01392	-1.45182	-1.45949	-1.78778	-2.16452	0.1556	0.35795	0.444766	0.499851	0.436859	0.322254	SAG	SAG	Shared_SAG
1530	OS11G0208900	Leucine rich repeat containing protein kinase.	0	-0.234847	-0.438203	-0.596188	-1.10911	-1.77245	-0.448206	-0.553072	-0.737065	-0.980612	-1.46367	-2.10801	0.448206	0.318225	0.298862	0.384425	0.35456	0.335556	SAG	SAG	Shared_SAG
1531	OS11G0417800	Non-protein coding transcript.	0	-0.49509	-0.764617	-0.837602	-1.24588	-1.5836	-0.337487	-0.776085	-0.922455	-0.99303	-1.23345	-1.46238	0.337487	0.280995	0.157838	0.155429	-0.0124326	-0.121223	SAG	SAG	Shared_SAG
1532	OS11G0439300	Hypothetical protein.	0	-0.478322	-0.741082	-0.817583	-1.0498	-1.24894	-0.236838	-0.74167	-1.01645	-0.946113	-1.27181	-1.68077	0.236838	0.263348	0.275371	0.12853	0.222012	0.431839	SAG	SAG	Shared_SAG
1533	OS11G0616900	Hypothetical gene.	0	-0.492316	-0.756246	-0.943018	-1.13896	-1.16206	-0.508457	-0.53849	-0.669191	-1.19446	-1.61199	-1.70093	0.508457	0.0461738	-0.0870555	0.251445	0.473026	0.538869	SAG	SAG	Shared_SAG
1534	OS11G0619000	Hypothetical protein.	0	-0.476635	-0.676169	-0.623706	-0.919019	-1.26346	-0.110412	-0.374885	-0.655387	-0.746872	-1.12716	-1.62385	0.110412	-0.10175	-0.0207823	0.123166	0.208138	0.360391	SAG	SAG	Shared_SAG
1535	OS11G0707100	Hypothetical conserved gene.	0	-0.289406	-0.691659	-1.3228	-1.98571	-2.57355	-0.465572	-0.7493	-0.94657	-1.32513	-1.9802	-2.75301	0.465572	0.459894	0.254911	0.00233057	-0.00550415	0.179459	SAG	SAG	Shared_SAG
1536	OS12G0105700	Bacterial surface antigen (D15) family protein.	0	-0.292381	-0.489403	-0.444936	-0.692813	-1.02966	-0.270522	-0.542022	-0.685787	-0.68104	-0.984622	-1.38421	0.270522	0.249641	0.196384	0.236104	0.291809	0.354558	SAG	SAG	Shared_SAG
1537	OS12G0170800	Similar to Citrate binding protein precursor.	0	-0.15975	-0.447573	-0.735184	-1.14802	-1.58674	0.243111	-0.386517	-0.704289	-0.941086	-1.28831	-1.42749	-0.243111	0.226767	0.256716	0.205902	0.140288	-0.159246	SAG	SAG	Shared_SAG
1538	OS12G0194600	Similar to DNA binding protein.	0	-0.370349	-0.528543	-0.716259	-0.924133	-1.11583	-0.157443	-0.432852	-0.661845	-0.733444	-0.975208	-1.24796	0.157443	0.0625023	0.133301	0.0171848	0.051075	0.132129	SAG	SAG	Shared_SAG
1539	OS12G0235600	Conserved hypothetical protein.	0	-0.0906004	-0.382563	-0.567308	-0.874253	-1.00774	-0.163406	-0.175807	-0.320903	-0.354535	-0.925472	-1.35367	0.163406	0.0852066	-0.0616602	-0.212773	0.0512193	0.345932	SAG	SAG	Shared_SAG
1540	OS12G0273900	Leucine-rich repeat domain containing protein.	0	-0.169779	-0.388173	-0.608827	-1.04705	-1.45956	-0.371131	-0.483028	-0.727587	-1.09729	-1.33458	-1.61782	0.371131	0.313249	0.339414	0.488461	0.287526	0.158255	SAG	SAG	Shared_SAG
1541	OS12G0441600	O-methyltransferase, family 2 domain containing protein.	0	-0.368599	-0.725924	-1.12642	-1.57571	-1.99727	-0.415447	-0.684798	-0.90964	-1.07286	-1.44251	-1.79832	0.415447	0.3162	0.183716	-0.0535659	-0.133193	-0.198952	SAG	SAG	Shared_SAG
1542	OS01G0115100	Hypothetical conserved gene.	0	-0.807993	-1.32919	-1.38565	-1.72773	-2.00487	-0.485876	-0.932502	-1.20807	-1.14389	-1.51728	-2.08355	0.485876	0.124509	-0.121116	-0.241758	-0.210446	0.0786811	SAG	SAG	Shared_SAG
1543	OS01G0117200	Similar to ARK protein (Fragment).	0	-0.344646	-0.59661	-0.623255	-0.816449	-1.17278	0.0561594	0.0563791	-0.133655	-0.577195	-0.845299	-1.07764	-0.0561594	-0.401025	-0.462955	-0.0460599	0.0288506	-0.0951369	SAG	SAG	Shared_SAG
1544	OS01G0167500	Protein of unknown function DUF250 domain containing protein.	0	-0.514299	-0.764612	-0.789587	-0.929566	-1.14545	0.052126	-0.220266	-0.384379	-0.408089	-0.664305	-1.00883	-0.052126	-0.294033	-0.380233	-0.381498	-0.265261	-0.136624	SAG	SAG	Shared_SAG
1545	OS01G0171800	Conserved hypothetical protein.	0	-0.4933	-0.777286	-0.91064	-1.27387	-1.74207	-0.439015	-0.43079	-0.536302	-0.657889	-1.20496	-2.00127	0.439015	-0.0625093	-0.240984	-0.252751	-0.0689186	0.259205	SAG	SAG	Shared_SAG
1546	OS01G0236700	Octicosapeptide/Phox/Bem1p domain containing protein.	0	-0.426428	-0.661618	-0.687648	-0.932798	-1.206	-0.205403	-0.381402	-0.561962	-0.669002	-0.993734	-1.36845	0.205403	-0.0450258	-0.0996562	-0.0186469	0.0609353	0.162448	SAG	SAG	Shared_SAG
1547	OS01G0281100	Conserved hypothetical protein.	0	-0.569875	-0.857501	-0.916114	-1.37699	-1.98068	-0.106763	-0.478146	-0.710309	-0.792736	-1.14839	-1.5998	0.106763	-0.0917287	-0.147192	-0.123377	-0.228604	-0.380883	SAG	SAG	Shared_SAG
1548	OS01G0360200	Similar to Respiratory burst oxidase homolog.	0	-0.43887	-0.66323	-0.779659	-0.952191	-1.01107	-0.139584	-0.426082	-0.626937	-0.671328	-0.916977	-1.21984	0.139584	-0.0127881	-0.0362924	-0.10833	-0.035214	0.208779	SAG	SAG	Shared_SAG
1549	OS01G0525700	Similar to DVL4/RTFL17 (ROTUNDIFOLIA LIKE 17).	0	-0.508218	-0.853495	-1.09629	-1.43244	-1.66681	-0.095392	-0.624597	-0.70084	-0.972773	-1.25864	-1.65687	0.095392	0.116378	-0.152655	-0.123514	-0.173805	-0.00994446	SAG	SAG	Shared_SAG
1550	OS01G0601625	Leucine rich repeat, N-terminal domain containing protein.	0	-0.537316	-0.882393	-0.969547	-1.34235	-1.80183	0.0833401	-0.373491	-0.699359	-0.846554	-1.49686	-2.13621	-0.0833401	-0.163826	-0.183034	-0.122993	0.154511	0.334378	SAG	SAG	Shared_SAG
1551	OS01G0695700	Similar to MDR-like ABC transporter.	0	-0.727922	-1.09217	-1.01345	-1.44702	-1.65045	-0.346283	-0.586913	-0.769636	-0.981618	-1.28351	-1.58177	0.346283	-0.14101	-0.322537	-0.0318323	-0.163508	-0.0686765	SAG	SAG	Shared_SAG
1552	OS01G0696000	Similar to Calcium-activated outward-rectifying potassium channel 1 (AtKCO1).	0	-0.621238	-0.926	-0.993668	-1.13359	-1.36771	-0.192348	-0.492231	-0.651944	-0.792046	-1.06145	-1.31097	0.192348	-0.129007	-0.274056	-0.201622	-0.0721429	-0.056733	SAG	SAG	Shared_SAG
1553	OS01G0763600	PLC-like phosphodiesterase, TIM beta/alpha-barrel domain domain containing protein.	0	-0.401163	-0.575017	-0.570542	-0.888864	-1.24969	-0.105065	-0.218062	-0.286626	-0.413078	-0.908857	-1.61358	0.105065	-0.183101	-0.288392	-0.157464	0.0199935	0.363889	SAG	SAG	Shared_SAG
1554	OS01G0786800	Protein of unknown function DUF81 domain containing protein.	0	-0.49221	-0.746454	-0.675049	-0.86118	-1.0074	-0.113593	-0.262388	-0.383633	-0.648158	-0.919757	-1.20007	0.113593	-0.229821	-0.362822	-0.0268917	0.0585774	0.192671	SAG	SAG	Shared_SAG
1555	OS01G0869500	Plant nuclear matrix 1 family protein.	0	-0.443158	-0.646656	-0.702231	-0.924295	-1.26768	-0.322767	-0.492079	-0.609208	-0.537176	-0.971323	-1.35179	0.322767	0.0489204	-0.0374481	-0.165055	0.0470286	0.0841169	SAG	SAG	Shared_SAG
1556	OS01G0885600	Alpha/beta hydrolase fold-1 domain containing protein.	0	-0.699011	-1.17647	-1.31675	-1.60901	-1.90474	-0.34911	-0.659364	-0.863292	-0.943921	-1.47173	-2.03777	0.34911	-0.0396473	-0.313175	-0.372832	-0.137279	0.133028	SAG	SAG	Shared_SAG
1557	OS01G0900900	Ovarian tumour, otubain domain containing protein.	0	-0.569871	-0.991621	-1.12999	-1.39861	-1.57323	-0.129196	-0.501353	-0.745386	-0.829887	-1.16707	-1.61108	0.129196	-0.0685183	-0.246234	-0.300107	-0.231546	0.0378498	SAG	SAG	Shared_SAG
1558	OS01G0904300	Protein of unknown function DUF971 family protein.	0	-0.859908	-1.27073	-1.23898	-1.56163	-1.85471	-0.11491	-0.739309	-0.99742	-0.933505	-1.08534	-1.81514	0.11491	-0.120599	-0.273311	-0.305477	-0.476291	-0.0395663	SAG	SAG	Shared_SAG
1559	OS02G0119800	Similar to Aminoalcoholphosphotransferase.	0	-0.601962	-0.882443	-0.822835	-1.02729	-1.29694	-0.265559	-0.621111	-0.850638	-0.848154	-1.14493	-1.47402	0.265559	0.0191487	-0.031805	0.0253192	0.117641	0.177082	SAG	SAG	Shared_SAG
1560	OS02G0153200	Protein kinase, core domain containing protein.	0	-0.949024	-1.43026	-1.45158	-1.83715	-2.01441	-0.48454	-0.857114	-1.07772	-1.42861	-2.07035	-2.33188	0.48454	-0.0919091	-0.352532	-0.0229708	0.233204	0.317475	SAG	SAG	Shared_SAG
1561	OS02G0159400	Conserved hypothetical protein.	0	-0.283059	-0.530598	-0.719335	-0.993719	-1.25142	-0.102655	-0.441692	-0.695857	-0.614872	-0.820981	-1.16002	0.102655	0.158633	0.165259	-0.104463	-0.172738	-0.091399	SAG	SAG	Shared_SAG
1562	OS02G0194700	Similar to Lipoxygenase 2.3, chloroplast precursor (EC 1.13.11.12) (LOX2:Hv:3).	0	-0.801648	-1.42037	-1.90983	-2.96556	-4.05375	-0.453429	-0.992385	-1.43605	-1.85635	-2.65292	-3.60573	0.453429	0.190737	0.0156824	-0.0534832	-0.312641	-0.448013	SAG	SAG	Shared_SAG
1563	OS02G0198200	EF-Hand type domain containing protein.	0	-0.520137	-0.832445	-1.03228	-1.41247	-1.77061	-0.14224	-0.27604	-0.465443	-0.705163	-1.20233	-1.67558	0.14224	-0.244097	-0.367001	-0.327112	-0.21014	-0.0950262	SAG	SAG	Shared_SAG
1564	OS02G0216500	Non-protein coding transcript.	0	-0.542035	-0.78639	-0.762792	-1.1079	-1.56717	-0.0847807	-0.532199	-0.767523	-0.707988	-1.23722	-1.91647	0.0847807	-0.00983608	-0.0188668	-0.0548034	0.129313	0.3493	SAG	SAG	Shared_SAG
1565	OS02G0277700	Leucine-rich repeat domain containing protein.	0	-0.534012	-0.853467	-0.974077	-1.27976	-1.66298	0.0834344	-0.30973	-0.678174	-1.12459	-1.46969	-1.69046	-0.0834344	-0.224282	-0.175294	0.150517	0.189936	0.0274747	SAG	SAG	Shared_SAG
1566	OS02G0332800	Hypothetical gene.	0	-0.26605	-0.621582	-0.914344	-1.25308	-1.59054	0.158239	-0.242378	-0.5204	-0.819165	-1.17932	-1.4894	-0.158239	-0.023672	-0.101183	-0.0951789	-0.0737633	-0.101143	SAG	SAG	Shared_SAG
1567	OS02G0453800	Conserved hypothetical protein.	0	-0.42313	-0.610051	-0.524558	-0.831286	-1.14329	-0.088076	-0.343126	-0.497015	-0.342155	-0.686445	-1.25225	0.088076	-0.0800035	-0.113036	-0.182403	-0.144841	0.108963	SAG	SAG	Shared_SAG
1568	OS02G0557800	A-type response regulator, Cytokinin signaling	0	-0.869072	-1.50721	-1.64116	-2.08828	-2.56581	0.0366704	-0.821369	-1.23699	-1.1009	-1.52061	-2.12751	-0.0366704	-0.0477027	-0.27022	-0.540261	-0.567669	-0.438305	SAG	SAG	Shared_SAG
1569	OS02G0583000	Hypothetical protein.	0	-0.739408	-1.21806	-1.36018	-1.83628	-2.26246	-0.236534	-0.840051	-1.15299	-1.01343	-1.45917	-1.88522	0.236534	0.100643	-0.065067	-0.34675	-0.377117	-0.377248	SAG	SAG	Shared_SAG
1570	OS03G0102400	Similar to 2-phosphoglycerate kinase-related.	0	-0.504438	-0.799626	-0.797691	-1.01814	-1.26579	-0.131034	-0.401977	-0.560826	-0.609974	-1.07182	-1.24728	0.131034	-0.102461	-0.238799	-0.187717	0.0536819	-0.0185179	SAG	SAG	Shared_SAG
1571	OS03G0117200	Similar to Riboflavin biosynthesis protein RibD.	0	-0.536928	-0.911564	-0.917833	-1.08451	-1.23797	-0.198828	-0.51353	-0.621867	-0.64543	-0.836466	-1.2224	0.198828	-0.0233978	-0.289697	-0.272403	-0.248047	-0.0155748	SAG	SAG	Shared_SAG
1572	OS03G0120200	Remorin, C-terminal region domain containing protein.	0	-0.572124	-1.06388	-1.62249	-2.11602	-2.49346	-0.42391	-0.810938	-1.22993	-1.33458	-1.6189	-2.06495	0.42391	0.238814	0.166056	-0.287909	-0.497115	-0.428511	SAG	SAG	Shared_SAG
1573	OS03G0126800	Similar to CBL-interacting protein kinase 9.	0	-0.325691	-0.640443	-0.851794	-1.33502	-2.01192	-0.127391	-0.310728	-0.524244	-0.898864	-1.29171	-1.95998	0.127391	-0.0149635	-0.116199	0.0470699	-0.0433139	-0.0519451	SAG	SAG	Shared_SAG
1574	OS03G0127000	Similar to cell growth defect factor 2.	0	-0.721966	-1.06279	-0.997853	-1.27291	-1.59656	-0.00285566	-0.572953	-0.815948	-0.756986	-1.05845	-1.24878	0.00285566	-0.149013	-0.246838	-0.240867	-0.214453	-0.347784	SAG	SAG	Shared_SAG
1575	OS03G0133900	Similar to Serine acetyltransferase (EC 2.3.1.30) (Sat-106).	0	-0.335639	-0.576655	-0.768917	-0.935257	-1.06651	-0.113735	-0.188725	-0.27296	-0.406555	-0.749352	-1.22841	0.113735	-0.146914	-0.303695	-0.362362	-0.185905	0.161899	SAG	SAG	Shared_SAG
1576	OS03G0140100	Cytochrome P450 family protein.	0	-0.680277	-1.05732	-1.06039	-1.6525	-2.23071	0.0910082	-0.62252	-0.95515	-0.775905	-1.24783	-1.98499	-0.0910082	-0.0577574	-0.102166	-0.284486	-0.404674	-0.245716	SAG	SAG	Shared_SAG
1577	OS03G0170200	Similar to MADS-box transcription factor 30.	0	-0.58413	-0.897083	-0.977867	-1.21397	-1.39416	-0.262877	-0.64086	-0.89839	-0.853881	-1.07716	-1.35641	0.262877	0.0567303	0.00130677	-0.123987	-0.136806	-0.0377479	SAG	SAG	Shared_SAG
1578	OS03G0228400	Similar to Adapter-related protein complex 3 sigma 2 subunit (Sigma-adaptin 3b) (AP-3 complex sigma-3B subunit) (Sigma-3B-adaptin).	0	-0.665125	-0.983103	-0.928329	-1.26853	-1.61227	-0.120152	-0.619101	-0.848792	-0.821853	-1.05908	-1.74247	0.120152	-0.0460235	-0.13431	-0.106476	-0.209452	0.130205	SAG	SAG	Shared_SAG
1579	OS03G0293000	Similar to DnaJ domain containing protein, expressed.	0	-0.833762	-1.23742	-0.932417	-1.25355	-1.82783	-0.0415371	-0.855399	-1.20452	-0.870321	-1.26832	-2.01772	0.0415371	0.0216367	-0.0329007	-0.0620964	0.0147688	0.189891	SAG	SAG	Shared_SAG
1580	OS03G0355900	Hypothetical conserved gene.	0	-0.711452	-1.2045	-1.25507	-1.68198	-2.2097	-0.0716419	-0.551105	-0.744476	-0.958678	-1.32658	-2.31082	0.0716419	-0.160348	-0.460025	-0.296387	-0.355399	0.101127	SAG	SAG	Shared_SAG
1581	OS03G0387900	Conserved hypothetical protein.	0	-0.656581	-0.940952	-0.712961	-0.995237	-1.34855	-0.14545	-0.343095	-0.422949	-0.437615	-0.849687	-1.48795	0.14545	-0.313486	-0.518003	-0.275346	-0.145549	0.139408	SAG	SAG	Shared_SAG
1582	OS03G0594900	Cytochrome P450 family protein.	0	-0.510362	-0.8682	-0.929735	-1.46577	-2.14996	-0.084607	-0.774995	-1.06752	-1.00158	-1.36661	-1.8539	0.084607	0.264633	0.199324	0.0718469	-0.0991618	-0.296062	SAG	SAG	Shared_SAG
1583	OS03G0843200	Protein of unknown function DUF901 family protein.	0	-0.590103	-0.918414	-0.943007	-1.11555	-1.31948	-0.105145	-0.5236	-0.754027	-0.732443	-0.933799	-1.3763	0.105145	-0.0665034	-0.164387	-0.210563	-0.181756	0.0568181	SAG	SAG	Shared_SAG
1584	OS04G0110300	Similar to H0201G08.8 protein.	0	-0.481938	-0.755883	-0.949847	-1.12899	-1.18052	-0.159128	-0.424463	-0.638333	-0.764957	-1.11693	-1.56837	0.159128	-0.0574754	-0.11755	-0.18489	-0.0120556	0.387853	SAG	SAG	Shared_SAG
1585	OS04G0404800	Similar to H0502B11.5 protein.	0	-0.380733	-0.569627	-0.638686	-0.965179	-1.36346	-0.312002	-0.446862	-0.56642	-0.572828	-0.911577	-1.33319	0.312002	0.066129	-0.00320731	-0.0658581	-0.0536017	-0.0302768	SAG	SAG	Shared_SAG
1586	OS04G0533900	Heavy metal transport/detoxification protein domain containing protein.	0	-0.17504	-0.492166	-0.702178	-1.01214	-0.880478	0.0953402	-0.102434	-0.419381	-0.6064	-0.860648	-1.07489	-0.0953402	-0.072606	-0.0727849	-0.0957782	-0.151493	0.194409	SAG	SAG	Shared_SAG
1587	OS04G0605300	Leucine-rich repeat, typical subtype containing protein.	0	-0.647291	-1.16319	-1.45935	-1.84116	-2.119	-0.296212	-0.558276	-0.782331	-0.995816	-1.47101	-1.94337	0.296212	-0.0890146	-0.380864	-0.463532	-0.370152	-0.175638	SAG	SAG	Shared_SAG
1588	OS04G0629600	Conserved hypothetical protein.	0	-0.818552	-1.16489	-1.06736	-1.42325	-1.78289	-0.371637	-0.50337	-0.710999	-0.835542	-1.35784	-2.06147	0.371637	-0.315181	-0.453887	-0.23182	-0.0654135	0.278581	SAG	SAG	Shared_SAG
1589	OS04G0635500	Similar to Wound induced protein (Fragment).	0	-0.775303	-1.10306	-0.689139	-0.995834	-1.57628	0.290856	-0.306653	-0.577813	-0.279934	-0.706213	-1.38226	-0.290856	-0.46865	-0.525245	-0.409205	-0.289622	-0.194011	SAG	SAG	Shared_SAG
1590	OS04G0644600	Epoxide hydrolase family protein.	0	-0.761594	-1.1531	-1.15136	-1.66916	-2.32397	-0.196478	-0.664562	-0.909793	-0.942885	-1.49046	-2.26584	0.196478	-0.0970313	-0.243305	-0.208471	-0.178694	-0.0581283	SAG	SAG	Shared_SAG
1591	OS04G0657300	Conserved hypothetical protein.	0	-0.615471	-0.924206	-0.95194	-1.31264	-1.59246	-0.120778	-0.707468	-0.939326	-0.775529	-0.834538	-1.60302	0.120778	0.0919975	0.0151193	-0.176411	-0.478097	0.0105554	SAG	SAG	Shared_SAG
1592	OS04G0657500	Lipase, class 3 family protein.	0	-0.771921	-1.25234	-1.33763	-2.11151	-3.19596	-0.0403102	-1.12439	-1.59492	-1.35475	-1.93662	-2.83723	0.0403102	0.352466	0.342579	0.0171211	-0.174889	-0.358724	SAG	SAG	Shared_SAG
1593	OS04G0665800	Similar to H1005F08.12 protein.	0	-0.308797	-0.474435	-0.406323	-0.703104	-1.14175	0.461905	-0.172102	-0.404797	-0.306458	-0.584468	-1.02016	-0.461905	-0.136696	-0.0696384	-0.0998654	-0.118636	-0.121593	SAG	SAG	Shared_SAG
1594	OS04G0671300	Similar to Suppressor of presenilin 5 (P110b homolog).	0	-0.751004	-1.08646	-0.999448	-1.30041	-1.58269	-0.359396	-0.546245	-0.617211	-0.597955	-0.947145	-1.63094	0.359396	-0.204759	-0.469253	-0.401492	-0.353261	0.0482473	SAG	SAG	Shared_SAG
1595	OS05G0105800	Conserved hypothetical protein.	0	-0.695605	-1.14098	-1.23348	-1.59182	-1.7186	-0.115467	-0.584534	-0.883753	-0.967441	-1.04591	-1.64425	0.115467	-0.111071	-0.257227	-0.266039	-0.545915	-0.0743508	SAG	SAG	Shared_SAG
1596	OS05G0170950	Similar to Plastid phosphoenolpyruvate/phosphate translocator.	0	-1.2167	-1.92258	-2.05455	-2.69411	-3.44737	-0.351363	-1.02781	-1.46622	-1.55493	-2.25673	-3.32695	0.351363	-0.188893	-0.456361	-0.499624	-0.437384	-0.120415	SAG	SAG	Shared_SAG
1597	OS05G0195700	Similar to Transcription factor MYBS2.	0	-0.283465	-0.553101	-0.674955	-0.887353	-1.12982	0.270462	0.0442008	-0.094404	-0.215968	-0.563258	-1.09584	-0.270462	-0.327666	-0.458697	-0.458987	-0.324095	-0.0339807	SAG	SAG	Shared_SAG
1598	OS05G0375400	Beta-glucanase precursor.	0	-1.14862	-2.08913	-2.76432	-3.40534	-4.6603	0.19472	-1.26099	-2.23044	-2.44141	-3.39927	-4.71626	-0.19472	0.112374	0.141312	-0.322909	-0.0060692	0.055955	SAG	SAG	Shared_SAG
1599	OS05G0542200	Alpha/beta hydrolase fold-1 domain containing protein.	0	-0.874072	-1.51098	-1.86933	-2.48705	-3.01934	-0.381485	-0.959255	-1.45672	-1.5117	-2.32007	-3.24029	0.381485	0.0851827	-0.0542654	-0.357632	-0.166979	0.220944	SAG	SAG	Shared_SAG
1600	OS05G0574700	Similar to cDNA clone:002-182-C01, full insert sequence.	0	-0.902066	-1.36627	-1.21638	-1.6695	-2.29727	-0.223495	-1.01916	-1.35781	-1.30677	-1.81113	-2.45633	0.223495	0.117093	-0.008459	0.09039	0.141631	0.159059	SAG	SAG	Shared_SAG
1601	OS06G0185900	Similar to Glutathione peroxidase.	0	-0.350421	-0.521054	-0.397853	-0.656454	-1.08909	0.165269	-0.358208	-0.514958	-0.518452	-0.584494	-1.06628	-0.165269	0.00778703	-0.00609611	0.120599	-0.0719602	-0.0228137	SAG	SAG	Shared_SAG
1602	OS06G0190800	Similar to Glutamate receptor.	0	-0.519713	-0.727775	-0.60103	-0.806714	-1.01813	-0.218436	-0.275492	-0.369106	-0.512679	-0.837364	-1.28748	0.218436	-0.244222	-0.358669	-0.0883508	0.0306502	0.269346	SAG	SAG	Shared_SAG
1603	OS06G0222800	Metallophosphoesterase domain containing protein.	0	-0.499979	-0.774561	-0.739359	-0.930712	-1.19959	-0.0769107	-0.518935	-0.764197	-0.691416	-0.876371	-1.22152	0.0769107	0.0189563	-0.0103638	-0.0479428	-0.0543412	0.0219301	SAG	SAG	Shared_SAG
1604	OS06G0226000	Similar to Transposase (Fragment).	0	-0.66563	-0.992398	-1.22626	-1.49702	-1.71067	-0.421094	-0.617048	-0.779062	-1.1285	-1.61164	-2.11642	0.421094	-0.0485821	-0.213335	-0.0977661	0.114622	0.405752	SAG	SAG	Shared_SAG
1605	OS06G0538400	Conserved hypothetical protein.	0	-0.291433	-0.532283	-1.25267	-1.51779	-1.5118	-0.34559	-0.506722	-0.715958	-0.848532	-1.16942	-1.49683	0.34559	0.215289	0.183675	-0.404135	-0.348374	-0.0149731	SAG	SAG	Shared_SAG
1606	OS07G0117000	NB-ARC domain containing protein.	0	-0.403498	-0.689112	-0.847397	-1.2176	-1.65838	-0.00440258	-0.317472	-0.623749	-0.90091	-1.24768	-1.82201	0.00440258	-0.0860264	-0.0653628	0.0535123	0.0300777	0.163621	SAG	SAG	Shared_SAG
1607	OS07G0131375	Protein kinase, catalytic domain domain containing protein.	0	-0.319725	-0.515742	-0.446782	-0.76589	-1.17487	0.145371	-0.108116	-0.311422	-0.473543	-0.877682	-1.09401	-0.145371	-0.211609	-0.20432	0.0267608	0.111792	-0.0808572	SAG	SAG	Shared_SAG
1608	OS07G0160400	Glyoxalase/bleomycin resistance protein/dioxygenase domain containing protein.	0	-0.379331	-0.55948	-0.509892	-0.854627	-1.35015	-0.104261	-0.515636	-0.667042	-0.572224	-0.674115	-1.2075	0.104261	0.136305	0.107562	0.0623315	-0.180513	-0.142647	SAG	SAG	Shared_SAG
1609	OS07G0184500	Conserved hypothetical protein.	0	-0.858654	-1.35121	-1.35734	-1.75354	-2.18115	-0.00572947	-0.581904	-0.87276	-0.835856	-1.33583	-2.06287	0.00572947	-0.27675	-0.478447	-0.521484	-0.417714	-0.118283	SAG	SAG	Shared_SAG
1610	OS07G0559100	Hypothetical conserved gene.	0	-0.425085	-0.738267	-0.835194	-1.05733	-1.31937	0.0380064	-0.0820936	-0.201048	-0.26035	-0.558084	-1.057	-0.0380064	-0.342992	-0.537219	-0.574844	-0.499245	-0.26237	SAG	SAG	Shared_SAG
1611	OS07G0668800	BTB/POZ fold domain containing protein.	0	-0.34061	-0.552049	-0.4998	-0.770193	-1.27496	-0.0651558	-0.219141	-0.261083	-0.256265	-0.63218	-1.06589	0.0651558	-0.121469	-0.290965	-0.243535	-0.138013	-0.209074	SAG	SAG	Shared_SAG
1612	OS07G0673200	Similar to F22D16.14 protein (RING finger family protein).	0	-0.318425	-0.624058	-1.1609	-1.52364	-1.66134	-0.138952	-0.495287	-0.704845	-0.901218	-1.1733	-1.63703	0.138952	0.176862	0.0807867	-0.259683	-0.35034	-0.0243169	SAG	SAG	Shared_SAG
1613	OS08G0157600	MYB transcription factor, Circadian clock	0	-0.369192	-0.534516	-0.450691	-0.804792	-1.24534	-0.0445609	-0.31669	-0.477176	-0.410303	-1.05418	-1.40908	0.0445609	-0.0525014	-0.0573399	-0.0403884	0.249393	0.163737	SAG	SAG	Shared_SAG
1614	OS08G0236866	Hypothetical conserved gene.	0	-0.546937	-0.850571	-0.789022	-1.02866	-1.27709	-0.146476	-0.5246	-0.702821	-0.761655	-1.04783	-1.31977	0.146476	-0.0223367	-0.14775	-0.0273673	0.0191687	0.0426758	SAG	SAG	Shared_SAG
1615	OS08G0247600	Leucine-rich repeat, N-terminal domain containing protein.	0	-1.15678	-1.94861	-2.08921	-2.81197	-3.63661	-0.0643965	-1.2888	-2.00265	-2.40519	-3.15286	-3.89774	0.0643965	0.132024	0.05404	0.315982	0.340894	0.261132	SAG	SAG	Shared_SAG
1616	OS08G0254200	Conserved hypothetical protein.	0	-0.568617	-0.846905	-0.847929	-1.11377	-1.44997	0.315846	-0.345625	-0.646981	-0.507159	-0.907262	-1.40142	-0.315846	-0.222992	-0.199924	-0.340771	-0.206506	-0.0485511	SAG	SAG	Shared_SAG
1617	OS08G0397900	Uncharacterised conserved protein UCP009193 domain containing protein.	0	-0.305278	-0.535272	-0.839621	-1.19275	-1.4001	0.303758	-0.223688	-0.575059	-0.721799	-1.04376	-1.1167	-0.303758	-0.0815901	0.0397871	-0.117822	-0.148985	-0.283392	SAG	SAG	Shared_SAG
1618	OS08G0474800	Conserved hypothetical protein.	0	-0.67004	-1.19823	-1.80382	-2.45445	-3.03846	-0.315787	-0.718293	-1.12127	-1.62027	-2.24394	-3.01699	0.315787	0.0482526	-0.0769617	-0.183558	-0.210515	-0.0214646	SAG	SAG	Shared_SAG
1619	OS08G0487000	Hypothetical conserved gene.	0	-0.512356	-0.825021	-1.13328	-1.31735	-1.36534	-0.241598	-0.497446	-0.629499	-0.798472	-1.02977	-1.39875	0.241598	-0.0149099	-0.195522	-0.334807	-0.287583	0.0334115	SAG	SAG	Shared_SAG
1620	OS08G0530400	Moco containing protein (Moco containing protein(OsMCP)).	0	-0.711343	-1.04628	-0.987034	-1.3248	-1.7618	-0.316543	-0.809011	-1.02745	-0.96604	-1.30011	-1.76127	0.316543	0.0976684	-0.0188302	-0.020994	-0.0246865	-0.000525797	SAG	SAG	Shared_SAG
1621	OS08G0565450	Similar to H0107B07.4 protein.	0	-0.635835	-1.02694	-1.15354	-1.60961	-1.95721	-0.193361	-0.700229	-0.924387	-1.13794	-1.37532	-1.57527	0.193361	0.0643946	-0.102554	-0.0155971	-0.234286	-0.381944	SAG	SAG	Shared_SAG
1622	OS10G0119300	Actin-binding FH2 domain containing protein.	0	-0.532428	-0.818058	-0.848386	-1.04972	-1.25737	-0.185428	-0.537206	-0.725224	-0.775249	-0.95946	-1.19929	0.185428	0.00477814	-0.0928344	-0.0731363	-0.0902625	-0.0580796	SAG	SAG	Shared_SAG
1623	OS10G0419100	Similar to Perakine reductase.	0	-0.792337	-1.20801	-1.0613	-1.50441	-2.15796	-0.179417	-0.82947	-1.15625	-0.982304	-1.2536	-1.65392	0.179417	0.0371337	-0.0517602	-0.0789966	-0.250814	-0.50404	SAG	SAG	Shared_SAG
1624	OS10G0493100	K Homology, type 1 domain containing protein.	0	-0.502026	-0.732201	-0.716845	-1.00526	-1.50748	-0.0869377	-0.376968	-0.503132	-0.506531	-0.834463	-1.35194	0.0869377	-0.125058	-0.22907	-0.210314	-0.170795	-0.155546	SAG	SAG	Shared_SAG
1625	OS11G0283500	TGF-beta receptor, type I/II extracellular region family protein.	0	-0.428507	-0.746156	-0.863393	-1.11106	-1.19881	0.0940805	-0.418292	-0.69629	-0.732135	-0.910888	-1.15928	-0.0940805	-0.0102155	-0.0498661	-0.131259	-0.200176	-0.0395317	SAG	SAG	Shared_SAG
1626	OS11G0490100	Protein of unknown function DUF579, plant family protein.	0	-0.171816	-0.43071	-0.94735	-1.25117	-1.3918	-0.0868822	-0.471467	-0.62357	-0.639879	-0.975439	-1.32357	0.0868822	0.299651	0.19286	-0.307471	-0.275736	-0.0682288	SAG	SAG	Shared_SAG
1627	OS11G0521900	Similar to NLI interacting factor-like phosphatase family protein, expressed.	0	-0.469047	-0.703457	-0.56156	-0.804014	-1.17368	-0.0160949	-0.388911	-0.656977	-0.633556	-1.04442	-1.54103	0.0160949	-0.0801363	-0.0464808	0.071996	0.240403	0.367353	SAG	SAG	Shared_SAG
1628	OS11G0626700	Hypothetical conserved gene.	0	-0.332973	-0.632026	-0.905679	-1.37166	-1.64768	0.182189	-0.378578	-0.731633	-0.854655	-1.43176	-1.56874	-0.182189	0.0456048	0.0996075	-0.0510242	0.0601032	-0.0789418	SAG	SAG	Shared_SAG
1629	OS11G0642800	Similar to Glutathione synthetase.	0	-0.511034	-0.782736	-0.833229	-1.05285	-1.31004	-0.286091	-0.58559	-0.714665	-0.84155	-1.13656	-1.50037	0.286091	0.0745557	-0.0680705	0.00832098	0.0837075	0.19033	SAG	SAG	Shared_SAG
1630	OS12G0105300	Actin-binding FH2 domain containing protein.	0	-0.482343	-0.742249	-0.847991	-1.20421	-1.61855	-0.332155	-0.389607	-0.556573	-0.692692	-1.28344	-1.80503	0.332155	-0.0927364	-0.185676	-0.155298	0.0792266	0.186475	SAG	SAG	Shared_SAG
1631	OS12G0169400	Cystathionine beta-synthase, core domain containing protein.	0	-0.695348	-1.00174	-0.873316	-1.25322	-1.80291	-0.278075	-0.740144	-0.944026	-1.02162	-1.39506	-1.86808	0.278075	0.044796	-0.057714	0.148303	0.141839	0.0651714	SAG	SAG	Shared_SAG
1632	OS12G0621900	Similar to Mov34/MPN/PAD-1 family protein, expressed.	0	-0.492365	-0.618094	-0.380001	-0.724603	-1.28836	0.227505	-0.123807	-0.226765	-0.0246221	-0.528078	-1.24817	-0.227505	-0.368558	-0.391329	-0.355379	-0.196525	-0.0401914	SAG	SAG	Shared_SAG
1633	OS01G0555100	Similar to TATA-binding protein associated factor 2N (RNA-binding protein 56) (TAFII68) (TAF(II)68).	0	0.799825	0.843186	0.0797804	-0.750899	-1.69601	-0.382852	0.364965	0.436061	-0.197129	-1.01134	-1.56232	0.382852	0.43486	0.407125	0.276909	0.260444	-0.133692	SAG	SAG	Shared_SAG
1634	OS01G0666600	Conserved hypothetical protein.	0	-0.140099	-0.282007	-0.434183	-0.887902	-1.48976	-0.00370015	-0.426264	-0.511298	-0.589675	-0.614304	-1.20887	0.00370015	0.286166	0.22929	0.155492	-0.273598	-0.280888	SAG	SAG	Shared_SAG
1635	OS01G0846800	Regulator of chromosome condensation, RCC1 domain containing protein.	0	-0.195443	-0.341527	-0.367709	-0.845813	-1.69463	-0.369091	-0.485349	-0.571922	-0.591966	-0.884958	-1.70714	0.369091	0.289906	0.230395	0.224257	0.0391444	0.0125057	SAG	SAG	Shared_SAG
1636	OS01G0939200	Conserved hypothetical protein.	0	-0.235594	-0.312536	-0.329422	-0.681405	-1.3259	0.0199536	-0.248067	-0.443839	-0.447195	-0.78155	-1.23626	-0.0199536	0.0124726	0.131303	0.117773	0.100146	-0.0896361	SAG	SAG	Shared_SAG
1637	OS02G0116400	Oligopeptide transporter OPT superfamily protein.	0	-0.315067	-0.573172	-0.801803	-1.39683	-1.95673	-0.370592	-0.4203	-0.540011	-0.722587	-1.2127	-2.01266	0.370592	0.105233	-0.0331613	-0.0792161	-0.184126	0.0559263	SAG	SAG	Shared_SAG
1638	OS02G0197200	Mlo-related protein family protein.	0	-0.132928	-0.281084	-0.474122	-0.874287	-1.3903	-0.11102	-0.137251	-0.306995	-0.591984	-1.01579	-1.47335	0.11102	0.00432298	0.0259103	0.117862	0.141505	0.0830462	SAG	SAG	Shared_SAG
1639	OS02G0498666	Non-protein coding transcript.	0	0.160023	0.172727	-0.093796	-0.752763	-1.5656	-0.377742	0.218679	0.482015	0.26529	-0.418467	-1.45019	0.377742	-0.058656	-0.309288	-0.359086	-0.334296	-0.115418	SAG	SAG	Shared_SAG
1640	OS02G0528000	Zinc finger, RING-type domain containing protein.	0	0.499311	0.55694	0.482771	-0.289399	-1.28413	0.381009	0.281772	0.184799	0.165477	-0.337686	-1.01971	-0.381009	0.217539	0.372141	0.317295	0.048287	-0.264415	SAG	SAG	Shared_SAG
[truncated: 4,725 more rows]

## Sheet: Table S2
Table S2. GOBPs represented by Shared SAGs in SP1-7.
Gene Ontology Information			Count							P-value							Enrichment
[truncated: 96 more rows]

## Sheet: Table S3
Table S3. GOBPs represented by Diff SAGs in G1-5
[truncated: 100 more rows]

[truncated: 1 more sheets: Table S4]
